# Supplementary material for: Lytopylus Förster (Hymenoptera, Braconidae, Agathidinae) species from Costa Rica, with an emphasis on specimens reared from caterpillars in Area de Conservación Guanacaste
Source: Zookeys. 2011 Sep 24;(130):379–419. doi: 10.3897/zookeys.130.1569 (PMC3252762; doi:10.3897/zookeys.130.1569)
Supplement: XML Treatment for Lytopylus bradzlotnicki [file zookeys.130.1569-treatment1.xml]

<!DOCTYPE tp:taxon-treatment
  PUBLIC "-//TaxonX//DTD Taxonomic Treatment Publishing DTD v0 20100105//EN" "tax-treatment-NSO.dtd">
<tp:taxon-treatment xmlns:tp="http://www.plazi.org/taxpub"><tp:treatment-meta><mixed-citation publication-type="journal"><person-group><name><surname>Sharkey</surname><given-names>Michael J.</given-names></name><name><surname>Clutts</surname><given-names>Stephanie</given-names></name><name><surname>Tucker</surname><given-names>Erika M.</given-names></name><name><surname>Janzen</surname><given-names>Daniel</given-names></name><name><surname>Hallwachs</surname><given-names>Winnie</given-names></name><name><surname>Dapkey</surname><given-names>Tanya</given-names></name><name><surname>Smith</surname><given-names>M. Alex</given-names></name></person-group><article-title>
                    <italic>Lytopylus</italic> Förster (Hymenoptera, Braconidae, Agathidinae) species from Costa Rica, with an emphasis on specimens reared from caterpillars in Area de Conservación Guanacaste</article-title><source>Zookeys</source><day>24</day><month>9</month><year>2011</year><volume>2011</volume><issue>130</issue><fpage>379</fpage><lpage>419</lpage><pub-id pub-id-type="doi">10.3897/zookeys.130.1569</pub-id></mixed-citation></tp:treatment-meta><tp:nomenclature><tp:taxon-name>
                        <tp:taxon-name-part taxon-name-part-type="genus">Lytopylus</tp:taxon-name-part>
                        <tp:taxon-name-part taxon-name-part-type="species">bradzlotnicki</tp:taxon-name-part>
                        <object-id xmlns:xlink="http://www.w3.org/1999/xlink" xlink:type="simple">urn:lsid:zoobank.org:act:D484B71E-5CE6-48DF-AB4E-01F5D673495E</object-id>
                    		<object-id xmlns:xlink="http://www.w3.org/1999/xlink" xlink:type="simple">http://species-id.net/wiki/Lytopylus_bradzlotnicki</object-id>
                    </tp:taxon-name><tp:taxon-authority>Sharkey</tp:taxon-authority><tp:taxon-status xmlns:xlink="http://www.w3.org/1999/xlink" xlink:type="simple">sp. n.</tp:taxon-status><xref ref-type="fig" rid="F3">Figs 3</xref><xref ref-type="fig" rid="F3">4</xref></tp:nomenclature><tp:treatment-sec sec-type="Description"><title>Description.</title><p>Body length 4.1 – 4.5 mm. Ovipositor length 3.9 – 4.2 mm. Gena rounded or with an obtuse angle posterolaterally. Longitudinal groove on interantennal prominence absent. Protuberances on occiput absent. Propodeum with carinae forming areolae, median areola not rounded anteriorly. Notauli well-impressed, with crenulae extending well along its length. Posterior margin of syntergum 2+3 straight. Median syntergite 2 + 3 weakly longitudinally rugose in anterior half to two-thirds, smooth posteriorly. Forewing clear except base slightly infuscate. Color as in <xref ref-type="fig" rid="F3">Figs 3</xref>, <xref ref-type="fig" rid="F4">4</xref>. Color variation: Pale color of mesonotum may be more extensive or completely absent. Pale color of pronotum may be much reduced but always extensive on meso-and metapleuron. Pale color of hind femur varies from almost completely pale to almost completely melanic.</p><fig id="F3" position="float" orientation="portrait"><label>Figure 3.</label><caption><p><italic><tp:taxon-name>Lytopylus bradzlotnicki</tp:taxon-name></italic> sp. n. Holotype <bold>a</bold> lateral habitus <bold>b</bold> dorsal habitus <bold>c</bold> wings.</p></caption><graphic xmlns:xlink="http://www.w3.org/1999/xlink" xlink:href="ZooKeys-130-379-g003.jpg" position="float" orientation="portrait" xlink:type="simple"/></fig><fig id="F4" position="float" orientation="portrait"><label>Figure 4.</label><caption><p><italic><tp:taxon-name>Lytopylus bradzlotnicki</tp:taxon-name></italic> sp. n. Holotype <bold>a</bold> anterior head <bold>b</bold> dorsal propodeum <bold>c</bold> lateral head and mesosoma <bold>d</bold> dorsal head and mesosoma <bold>e</bold> dorsal metasoma.</p></caption><graphic xmlns:xlink="http://www.w3.org/1999/xlink" xlink:href="ZooKeys-130-379-g004.jpg" position="float" orientation="portrait" xlink:type="simple"/></fig></tp:treatment-sec><tp:treatment-sec sec-type="Molecular data"><title>Molecular data.</title><p>BOLD process ID/ Janzen parasitoid voucher/GenBank accession:</p><p>ASHYC4707-10/DHJPAR0037962/JN034688;</p><p>ASHYD1561-09/DHJPAR0036370/JN034687;</p><p>ASHYC4706-10/DHJPAR0037961/JN034686-</p></tp:treatment-sec><tp:treatment-sec sec-type="Distribution"><title>Distribution.</title><p>Guanacaste Province and Alajuela Province, Costa Rica. Click here for a distribution map.</p></tp:treatment-sec><tp:treatment-sec sec-type="Biology"><title>Biology.</title><p>All three rearings are from an unidentified <tp:taxon-name>Tortricidae</tp:taxon-name> of the same species feeding on rain forest <italic><tp:taxon-name>Psidium guajava</tp:taxon-name></italic> (<tp:taxon-name>Myrtaceae</tp:taxon-name>). Since this food plant is widely introduced into ACG pastures, it is assumed that the “natural” food plant of this caterpillar is some other plant and therefore the <italic><tp:taxon-name>Lytopylus</tp:taxon-name></italic> may be there as well. This tortricid lightly silks two overlapping leaves together and lives in a silk and fecal pellet tangle between them, while skeletonizing the leaf. Therefore, the wasp likely accesses the caterpillar by ovipositing through the leaf. This wasp and <italic><tp:taxon-name>Lytopylus rebeccashapleyae</tp:taxon-name></italic> are the only <italic><tp:taxon-name>Lytopylus</tp:taxon-name></italic> reared from more than 5,000 ACG tortricid rearings of dry forest and rain forest caterpillars. <italic><tp:taxon-name>Austroearinus</tp:taxon-name></italic> (<tp:taxon-name>Agathidinae</tp:taxon-name>) also has been reared in very low numbers from other species of tortricids than those that are <italic><tp:taxon-name>Lytopylus</tp:taxon-name></italic> hosts.</p></tp:treatment-sec><tp:treatment-sec sec-type="Etymology"><title>Etymology.</title><p><italic><tp:taxon-name>Lytopylus bradzlotnicki</tp:taxon-name></italic> is named in honor of Brad Zlotnick of San Diego, California, who has enthusiastically supported the conservation of the ACG rain forest occupied by this parasitoid wasp.</p></tp:treatment-sec><tp:treatment-sec sec-type="Material examined"><title>Material examined.</title><p><bold>Holotype</bold>: ♀, H6409 (DHJPAR0037961) Costa Rica: Guanacaste: Area de Conservación Guanacaste: Sector Pitilla: Estacion Pitilla: 7.ii.2010, <named-content xmlns:xlink="http://www.w3.org/1999/xlink" content-type="dwc:verbatimCoordinates" xlink:type="simple">10.9893N, 85.4258W</named-content>, 675m [AEI].</p><p><!--PageBreak--><!--PageBreak--><bold>Paratypes</bold> [AEI, HIC, INBio]: Costa Rica: Alajuela: Area de Conservación Guanacaste: Sector Rincon Rainforest: Estacion Caribe: 26.v.2009, <named-content xmlns:xlink="http://www.w3.org/1999/xlink" content-type="dwc:verbatimCoordinates" xlink:type="simple">10.9018N, 85.2749W</named-content>, 415m: ♀, H7078 (DHJPAR0036370). Sector Pitilla: Estacion Pitilla: 7.ii.2010, <named-content xmlns:xlink="http://www.w3.org/1999/xlink" content-type="dwc:verbatimCoordinates" xlink:type="simple">10.989N, 85.425W</named-content>, 675m: ♀, H7071 (DHJPAR0037962). San Carlos: P.N. Arenal: Colada: 1.ii-iii.2000, <named-content xmlns:xlink="http://www.w3.org/1999/xlink" content-type="dwc:verbatimCoordinates" xlink:type="simple">10.635N, 84.47W</named-content>, 600m: ♀ H7081, ♀ H7070, ♀ H7073, ♀ H7072, ♀ H7069.</p></tp:treatment-sec></tp:taxon-treatment>
