# Supplementary material for: Lytopylus Förster (Hymenoptera, Braconidae, Agathidinae) species from Costa Rica, with an emphasis on specimens reared from caterpillars in Area de Conservación Guanacaste
Source: Zookeys. 2011 Sep 24;(130):379–419. doi: 10.3897/zookeys.130.1569 (PMC3252762; doi:10.3897/zookeys.130.1569)
Supplement: XML Treatment for Lytopylus colleenhitchcockae [file zookeys.130.1569-treatment2.xml]

<!DOCTYPE tp:taxon-treatment
  PUBLIC "-//TaxonX//DTD Taxonomic Treatment Publishing DTD v0 20100105//EN" "tax-treatment-NSO.dtd">
<tp:taxon-treatment xmlns:tp="http://www.plazi.org/taxpub"><tp:treatment-meta><mixed-citation publication-type="journal"><person-group><name><surname>Sharkey</surname><given-names>Michael J.</given-names></name><name><surname>Clutts</surname><given-names>Stephanie</given-names></name><name><surname>Tucker</surname><given-names>Erika M.</given-names></name><name><surname>Janzen</surname><given-names>Daniel</given-names></name><name><surname>Hallwachs</surname><given-names>Winnie</given-names></name><name><surname>Dapkey</surname><given-names>Tanya</given-names></name><name><surname>Smith</surname><given-names>M. Alex</given-names></name></person-group><article-title>
                    <italic>Lytopylus</italic> Förster (Hymenoptera, Braconidae, Agathidinae) species from Costa Rica, with an emphasis on specimens reared from caterpillars in Area de Conservación Guanacaste</article-title><source>Zookeys</source><day>24</day><month>9</month><year>2011</year><volume>2011</volume><issue>130</issue><fpage>379</fpage><lpage>419</lpage><pub-id pub-id-type="doi">10.3897/zookeys.130.1569</pub-id></mixed-citation></tp:treatment-meta><tp:nomenclature><tp:taxon-name>
                        <tp:taxon-name-part taxon-name-part-type="genus">Lytopylus</tp:taxon-name-part>
                        <tp:taxon-name-part taxon-name-part-type="species">colleenhitchcockae</tp:taxon-name-part>
                        <object-id xmlns:xlink="http://www.w3.org/1999/xlink" xlink:type="simple">urn:lsid:zoobank.org:act:6432177D-C7D2-4433-A0C2-FA0E1EA572D8</object-id>
                    <object-id xmlns:xlink="http://www.w3.org/1999/xlink" xlink:type="simple">http://species-id.net/wiki/Lytopylus_colleenhitchcockae</object-id>
                    </tp:taxon-name><tp:taxon-authority>Sharkey</tp:taxon-authority><tp:taxon-status xmlns:xlink="http://www.w3.org/1999/xlink" xlink:type="simple">sp. n.</tp:taxon-status><xref ref-type="fig" rid="F5">Figs 5</xref><xref ref-type="fig" rid="F6">6</xref></tp:nomenclature><tp:treatment-sec sec-type="Description"><title>Description.</title><p>Body length 5.2 mm. Gena acute posterolaterally, or rounded or with an obtuse angle posterolaterally. Longitudinal groove on interantennal prominence present. Protuberances on occiput absent. Propodeum with carinae forming areolae, median areola not rounded anteriorly. Notauli well-impressed, with one or two crenulae restricted to extreme anterior apex along border of mesoscutum. Posterior margin of syntergum 2+3 straight. Median syntergite 2 + 3 longitudinally striate except extreme apex smooth. Forewing mostly or entirely infuscate. Color as in <xref ref-type="fig" rid="F5">Figs 5</xref>, <xref ref-type="fig" rid="F6">6</xref>.</p><fig id="F5" position="float" orientation="portrait"><label>Figure 5.</label><caption><p><italic><tp:taxon-name>Lytopylus colleenhitchcockae</tp:taxon-name></italic> sp. n. Holotype <bold>a</bold> lateral habitus <bold>b</bold> wings.</p></caption><graphic xmlns:xlink="http://www.w3.org/1999/xlink" xlink:href="ZooKeys-130-379-g005.jpg" position="float" orientation="portrait" xlink:type="simple"/></fig><fig id="F6" position="float" orientation="portrait"><label>Figure 6.</label><caption><p><italic><tp:taxon-name>Lytopylus colleenhitchcockae</tp:taxon-name></italic> sp. n. Holotype <bold>a</bold> anterior head <bold>b</bold> dorsal propodeum <bold>c</bold> lateral head and mesosoma <bold>d</bold> dorsal head and mesosoma <bold>e</bold> dorsal metasoma.</p></caption><graphic xmlns:xlink="http://www.w3.org/1999/xlink" xlink:href="ZooKeys-130-379-g006.jpg" position="float" orientation="portrait" xlink:type="simple"/></fig></tp:treatment-sec><tp:treatment-sec sec-type="Molecular data"><title>Molecular data.</title><p>BOLD process ID/Janzen parasitoid voucher/GenBank accession:</p><p>ASHYF042-09/DHJPAR0028280/JN034689.</p></tp:treatment-sec><tp:treatment-sec sec-type="Distribution"><title>Distribution.</title><p>Guanacaste Province, Costa Rica.Click here for a distribution map.</p></tp:treatment-sec><tp:treatment-sec sec-type="Biology"><title>Biology.</title><p>The single rearing is from <italic><tp:taxon-name>Antaeotricha</tp:taxon-name></italic> biolep46 (<tp:taxon-name>Elachistidae</tp:taxon-name>, <tp:taxon-name>Stenomatinae</tp:taxon-name>) feeding on rain forest <italic><tp:taxon-name>Inga chocoensis</tp:taxon-name></italic> (<tp:taxon-name>Fabaceae</tp:taxon-name>). It is the only <italic><tp:taxon-name>Lytopylus</tp:taxon-name></italic> reared from <italic><tp:taxon-name>Inga</tp:taxon-name></italic>-eating caterpillars in ACG. The caterpillar lightly webs two overlapping leaves as described for the elachistid hosts of <italic><tp:taxon-name>Lytopylus robpringlei</tp:taxon-name></italic>. The flimsy white wasp cocoon (<xref ref-type="fig" rid="F7">Fig. 7</xref>) is spun between the same two leaves and the wasp eclosed 10 days after spinning.</p><p>The inventory has reared 101 wild-caught <tp:taxon-name>Elachistidae</tp:taxon-name> from <italic><tp:taxon-name>Inga chocoensis</tp:taxon-name></italic> and this is the sole agathidine wasp obtained. The score for all 1,846 rearings of <tp:taxon-name>Elachistidae</tp:taxon-name> from all species of <italic><tp:taxon-name>Inga</tp:taxon-name></italic> during 33 years is this single <italic><tp:taxon-name>Lytopylus</tp:taxon-name></italic> plus five <italic><tp:taxon-name>Austroearinus</tp:taxon-name></italic> spp. (to be treated elsewhere).</p><fig id="F7" position="float" orientation="portrait"><label>Figure 7.</label><caption><p><italic><tp:taxon-name>Lytopylus colleenhitchcockae</tp:taxon-name></italic> cocoon.</p></caption><graphic xmlns:xlink="http://www.w3.org/1999/xlink" xlink:href="ZooKeys-130-379-g007.jpg" position="float" orientation="portrait" xlink:type="simple"/></fig></tp:treatment-sec><tp:treatment-sec sec-type="Etymology"><title>Etymology.</title><p>Named in honor of Colleen Hitchcock of Boston, Massachusetts, who has enthusiastically supported the conservation of the ACG forest occupied by this parasitoid wasp.</p></tp:treatment-sec><tp:treatment-sec sec-type="Material examined"><title>Material examined.</title><p><bold>Holotype</bold>: ♂, H6836 (DHJPAR0028280) Costa Rica: Guanacaste: Area de Conservación Guanacaste: Sector Pitilla: Ingas: <named-content xmlns:xlink="http://www.w3.org/1999/xlink" content-type="dwc:verbatimCoordinates" xlink:type="simple">11.0031N, 85.4204W</named-content>, 580m, 2.x.2007 [AEI].</p></tp:treatment-sec></tp:taxon-treatment>
