# Supplementary material for: Lytopylus Förster (Hymenoptera, Braconidae, Agathidinae) species from Costa Rica, with an emphasis on specimens reared from caterpillars in Area de Conservación Guanacaste
Source: Zookeys. 2011 Sep 24;(130):379–419. doi: 10.3897/zookeys.130.1569 (PMC3252762; doi:10.3897/zookeys.130.1569)
Supplement: XML Treatment for Lytopylus flavicalcar [file zookeys.130.1569-treatment3.xml]

<!DOCTYPE tp:taxon-treatment
  PUBLIC "-//TaxonX//DTD Taxonomic Treatment Publishing DTD v0 20100105//EN" "tax-treatment-NSO.dtd">
<tp:taxon-treatment xmlns:tp="http://www.plazi.org/taxpub"><tp:treatment-meta><mixed-citation publication-type="journal"><person-group><name><surname>Sharkey</surname><given-names>Michael J.</given-names></name><name><surname>Clutts</surname><given-names>Stephanie</given-names></name><name><surname>Tucker</surname><given-names>Erika M.</given-names></name><name><surname>Janzen</surname><given-names>Daniel</given-names></name><name><surname>Hallwachs</surname><given-names>Winnie</given-names></name><name><surname>Dapkey</surname><given-names>Tanya</given-names></name><name><surname>Smith</surname><given-names>M. Alex</given-names></name></person-group><article-title>
                    <italic>Lytopylus</italic> Förster (Hymenoptera, Braconidae, Agathidinae) species from Costa Rica, with an emphasis on specimens reared from caterpillars in Area de Conservación Guanacaste</article-title><source>Zookeys</source><day>24</day><month>9</month><year>2011</year><volume>2011</volume><issue>130</issue><fpage>379</fpage><lpage>419</lpage><pub-id pub-id-type="doi">10.3897/zookeys.130.1569</pub-id></mixed-citation></tp:treatment-meta><tp:nomenclature><tp:taxon-name>
                        <tp:taxon-name-part taxon-name-part-type="genus">Lytopylus</tp:taxon-name-part>
                        <tp:taxon-name-part taxon-name-part-type="species">flavicalcar</tp:taxon-name-part>
                        <object-id xmlns:xlink="http://www.w3.org/1999/xlink" xlink:type="simple">http://species-id.net/wiki/Lytopylus_flavicalcar</object-id>
                    </tp:taxon-name><tp:taxon-authority>(Enderlein)</tp:taxon-authority><tp:taxon-status xmlns:xlink="http://www.w3.org/1999/xlink" xlink:type="simple">comb. n.</tp:taxon-status><xref ref-type="fig" rid="F8">Figs 8</xref><xref ref-type="fig" rid="F9">9</xref><tp:nomenclature-citation-list><tp:nomenclature-citation><tp:taxon-name>Metriosoma flavicalcar</tp:taxon-name><comment><xref ref-type="bibr" rid="B6">Enderlein 1920</xref></comment></tp:nomenclature-citation></tp:nomenclature-citation-list></tp:nomenclature><tp:treatment-sec sec-type="Description"><title>Description.</title><p>Body length 8.2 – 9.5 mm. Ovipositor length 9.0 – 10.5 mm. Gena rounded or with an obtuse angle posterolaterally. Longitudinal groove on interantennal prominence absent. Protuberances on occiput absent. Propodeum mostly smooth, lacking areolae. Notauli absent, or indicated by a weak smooth medio-posterior depression. Posterior margin of syntergum 2+3 straight. Median syntergite 2 + 3 smooth, lacking microsculpture. Forewing mostly or entirely infuscate. Color as in <xref ref-type="fig" rid="F8">Figs 8</xref>, <xref ref-type="fig" rid="F9">9</xref>. Color variation: I have only included specimens here that are colored almost exactly as is the holotype. There are many other specimens from Costa Rica (INBio) that seem structurally to be very similar but differ primarily in that the hind femur is completely melanic. These may or may not be conspecific.</p><fig id="F8" position="float" orientation="portrait"><label>Figure 8.</label><caption><p><italic><tp:taxon-name>Lytopylus flavicalcar</tp:taxon-name></italic> (Enderlein) <bold>a</bold> lateral habitus <bold>b</bold> dorsal habitus <bold>c</bold> wings.</p></caption><graphic xmlns:xlink="http://www.w3.org/1999/xlink" xlink:href="ZooKeys-130-379-g008.jpg" position="float" orientation="portrait" xlink:type="simple"/></fig><fig id="F9" position="float" orientation="portrait"><label>Figure 9.</label><caption><p><italic><tp:taxon-name>Lytopylus flavicalcar</tp:taxon-name></italic> (Enderlein) <bold>a</bold> anterior head <bold>b</bold> dorsal propodeum <bold>c</bold> lateral head and mesosoma <bold>d</bold> dorsal head and mesosoma <bold>e</bold> dorsal metasoma.</p></caption><graphic xmlns:xlink="http://www.w3.org/1999/xlink" xlink:href="ZooKeys-130-379-g009.jpg" position="float" orientation="portrait" xlink:type="simple"/></fig></tp:treatment-sec><tp:treatment-sec sec-type="Distribution"><title>Distribution.</title><p>Puntarenas and Alajuela provinces, Costa Rica. Click here for a distribution map.</p></tp:treatment-sec><tp:treatment-sec sec-type="Biology"><title>Biology.</title><p>Unknown.</p></tp:treatment-sec><tp:treatment-sec sec-type="Material examined"><title>Material examined.</title><p><bold>Holotype:</bold> ♀, Colombia, Fusagasuga (about 30 km. S. of Bogota), E. Pehlke S. (collector), Museum of the Institute of Zoology, Polish Academy of Science<bold>.</bold></p></tp:treatment-sec><tp:treatment-sec sec-type="Non-type material"><title>Non-type material:</title><p>[HIC, InBio]: Costa Rica: Puntarenas: Buenos Aires: Estacion Altamira: Sendero Los Gigantes: <named-content xmlns:xlink="http://www.w3.org/1999/xlink" content-type="dwc:verbatimCoordinates" xlink:type="simple">10.469N, 84.339W</named-content>, 1450m, 15.vii.-16.viii.2000.♀ H6407, ♀ H6465. Alajuela: Upala: Albergue Heliconias: Sendero Mirador, <named-content xmlns:xlink="http://www.w3.org/1999/xlink" content-type="dwc:verbatimCoordinates" xlink:type="simple">10.891N, 85.015W</named-content>, 1000m, 20–31.viii.2000: ♀ H7082</p></tp:treatment-sec><ref-list><ref id="B6"><mixed-citation xmlns:xlink="http://www.w3.org/1999/xlink" xlink:type="simple"><person-group><name name-style="western"><surname>Enderlein</surname><given-names>G</given-names></name></person-group> (<year>1920</year>)<source> Zur Kenntnis aussereuropäischer Braconiden. Archiv für Naturgeschichte 84(A)11(1918): 51–224.</source></mixed-citation></ref></ref-list></tp:taxon-treatment>
