# Supplementary material for: Lytopylus Förster (Hymenoptera, Braconidae, Agathidinae) species from Costa Rica, with an emphasis on specimens reared from caterpillars in Area de Conservación Guanacaste
Source: Zookeys. 2011 Sep 24;(130):379–419. doi: 10.3897/zookeys.130.1569 (PMC3252762; doi:10.3897/zookeys.130.1569)
Supplement: XML Treatment for Lytopylus gregburtoni [file zookeys.130.1569-treatment4.xml]

<!DOCTYPE tp:taxon-treatment
  PUBLIC "-//TaxonX//DTD Taxonomic Treatment Publishing DTD v0 20100105//EN" "tax-treatment-NSO.dtd">
<tp:taxon-treatment xmlns:tp="http://www.plazi.org/taxpub"><tp:treatment-meta><mixed-citation publication-type="journal"><person-group><name><surname>Sharkey</surname><given-names>Michael J.</given-names></name><name><surname>Clutts</surname><given-names>Stephanie</given-names></name><name><surname>Tucker</surname><given-names>Erika M.</given-names></name><name><surname>Janzen</surname><given-names>Daniel</given-names></name><name><surname>Hallwachs</surname><given-names>Winnie</given-names></name><name><surname>Dapkey</surname><given-names>Tanya</given-names></name><name><surname>Smith</surname><given-names>M. Alex</given-names></name></person-group><article-title>
                    <italic>Lytopylus</italic> Förster (Hymenoptera, Braconidae, Agathidinae) species from Costa Rica, with an emphasis on specimens reared from caterpillars in Area de Conservación Guanacaste</article-title><source>Zookeys</source><day>24</day><month>9</month><year>2011</year><volume>2011</volume><issue>130</issue><fpage>379</fpage><lpage>419</lpage><pub-id pub-id-type="doi">10.3897/zookeys.130.1569</pub-id></mixed-citation></tp:treatment-meta><tp:nomenclature><tp:taxon-name>
                        <tp:taxon-name-part taxon-name-part-type="genus">Lytopylus</tp:taxon-name-part>
                        <tp:taxon-name-part taxon-name-part-type="genus">gregburtoni</tp:taxon-name-part>
                        <object-id xmlns:xlink="http://www.w3.org/1999/xlink" xlink:type="simple">urn:lsid:zoobank.org:act:CED31100-2B25-44E4-8F89-13EF5CD5745E</object-id>
                    <object-id xmlns:xlink="http://www.w3.org/1999/xlink" xlink:type="simple">http://species-id.net/wiki/Lytopylus_gregburtoni</object-id>
                    </tp:taxon-name><tp:taxon-authority>Sharkey</tp:taxon-authority><tp:taxon-status xmlns:xlink="http://www.w3.org/1999/xlink" xlink:type="simple">sp. n.</tp:taxon-status><xref ref-type="fig" rid="F10">Figs 10</xref><xref ref-type="fig" rid="F11">11</xref></tp:nomenclature><tp:treatment-sec sec-type="Description"><title>Description.</title><p>Body length 6.4 – 7.9 mm. Ovipositor length 3.7 – 5.5 mm. Gena acute posterolaterally, or rounded or with an obtuse angle posterolaterally. Longitudinal groove on interantennal prominence present. Protuberances on occiput present. Propodeum with carinae forming areolae, median areola not rounded anteriorly. Notauli well-impressed, smooth without crenulae, or with one or two crenulae restricted to extreme anterior apex along border of mesoscutum. Posterior margin of syntergum 2+3 straight. Median syntergite 2 + 3 mostly smooth with longitudinal striae in the three transverse depressions and sometimes striate anteromedially anterad first transverse depression. Forewing mostly or entirely infuscate. Color as in <xref ref-type="fig" rid="F10">Figs 10</xref>, <xref ref-type="fig" rid="F11">11</xref>. Color variation: This species is very consistent in color across all 18 specimens examined.</p><fig id="F10" position="float" orientation="portrait"><label>Figure 10.</label><caption><p><italic><tp:taxon-name>Lytopylus gregburtoni</tp:taxon-name></italic> sp. n. <bold>a</bold> lateral habitus <bold>b</bold> dorsal habitus <bold>c</bold> wings.</p></caption><graphic xmlns:xlink="http://www.w3.org/1999/xlink" xlink:href="ZooKeys-130-379-g010.jpg" position="float" orientation="portrait" xlink:type="simple"/></fig><fig id="F11" position="float" orientation="portrait"><label>Figure 11.</label><caption><p><italic><tp:taxon-name>Lytopylus gregburtoni</tp:taxon-name></italic> sp. n. <bold>a</bold> anterior head <bold>b</bold> dorsal propodeum <bold>c</bold> lateral head and mesosoma <bold>d</bold> dorsal head and mesosoma <bold>e</bold> dorsal metasoma.</p></caption><graphic xmlns:xlink="http://www.w3.org/1999/xlink" xlink:href="ZooKeys-130-379-g011.jpg" position="float" orientation="portrait" xlink:type="simple"/></fig></tp:treatment-sec><tp:treatment-sec sec-type="Distribution"><title>Distribution.</title><p>Puntarenas Province and Alajuela Province, Costa Rica. Click here for a distribution map.</p></tp:treatment-sec><tp:treatment-sec sec-type="Biology"><title>Biology.</title><p>The single rearing is from <italic><tp:taxon-name>Desmia</tp:taxon-name></italic> Solis19 (<tp:taxon-name>Crambidae</tp:taxon-name>, <tp:taxon-name>Spilomelinae</tp:taxon-name>) feeding on <italic><tp:taxon-name>Psychotria panamensis</tp:taxon-name></italic> (<tp:taxon-name>Rubiaceae</tp:taxon-name>) in ACG rain forest. The caterpillar makes a large sloppy leaf roll and lives within it, among leaf fragments and fecal pellets. The wasp spins its cocoon inside the leaf roll. This caterpillar has been reared 150+ times from a diverse array of <tp:taxon-name>Rubiaceae</tp:taxon-name> in the rain forest understory, and this is the only <tp:taxon-name>Agathidinae</tp:taxon-name> to appear (but it is accompanied by a diverse array of tachinids, ichneumonids and other braconids). <italic><tp:taxon-name>Desmia</tp:taxon-name></italic>, as a generic concept, has been reared 4,000+ times by the inventory, and yielded 51 <tp:taxon-name>Agathidinae</tp:taxon-name>; all but this one are in the genus <italic><tp:taxon-name>Alabagrus</tp:taxon-name></italic>.</p></tp:treatment-sec><tp:treatment-sec sec-type="Etymology"><title>Etymology.</title><p>Named in honor of Greg Burton of Mountain View, California, who has enthusiastically supported the conservation of the ACG forest occupied by this parasitoid wasp.</p></tp:treatment-sec><tp:treatment-sec sec-type="Material Examined"><title>Material Examined.</title><p><bold>Holotype</bold>: ♀H6408 (DHJPAR0036705) Costa Rica: Alajuela: Area de Conservación Guanacaste: Sector Rincon Rain Forest: Camino Albergue Oscar: 27.viii.2009, <named-content xmlns:xlink="http://www.w3.org/1999/xlink" content-type="dwc:verbatimCoordinates" xlink:type="simple">10.8774N, 85.3236W</named-content>, 560m [AEI].</p><p><bold>Paratypes</bold> [AEI, HIC, INBio]: Costa Rica: Alajuela: Area de Conservación Guanacaste: Sector Cacao: Cerro Pedregal: <named-content xmlns:xlink="http://www.w3.org/1999/xlink" content-type="dwc:verbatimCoordinates" xlink:type="simple">10.928N, 85.475W</named-content>, 1080m: ♀: 4–11.vii.2009: H2408, H2407; H2490 30.v.-6.vi.2009; H4131 13–20.vi.2009; H2493 23–30.v.2009. Puntarenas: Las Tablas: 30.viii.-5.ix.1995, <named-content xmlns:xlink="http://www.w3.org/1999/xlink" content-type="dwc:verbatimCoordinates" xlink:type="simple">8.955N, 83.12W</named-content>, 1530m:♀: H6795, H7034, H7032, H7067, H7068, H7066, H7031. Embalse: 17.vi.-13.viii.1996, 1300m: ♀: H6421, H7037. Finca Marcos Morales: 5.vii.-25.viii.1995, 1200m: ♀: H7039, H7033, H6414.</p></tp:treatment-sec></tp:taxon-treatment>
