# Supplementary material for: Lytopylus Förster (Hymenoptera, Braconidae, Agathidinae) species from Costa Rica, with an emphasis on specimens reared from caterpillars in Area de Conservación Guanacaste
Source: Zookeys. 2011 Sep 24;(130):379–419. doi: 10.3897/zookeys.130.1569 (PMC3252762; doi:10.3897/zookeys.130.1569)
Supplement: XML Treatment for Lytopylus jessicadimauroae [file zookeys.130.1569-treatment5.xml]

<!DOCTYPE tp:taxon-treatment
  PUBLIC "-//TaxonX//DTD Taxonomic Treatment Publishing DTD v0 20100105//EN" "tax-treatment-NSO.dtd">
<tp:taxon-treatment xmlns:tp="http://www.plazi.org/taxpub"><tp:treatment-meta><mixed-citation publication-type="journal"><person-group><name><surname>Sharkey</surname><given-names>Michael J.</given-names></name><name><surname>Clutts</surname><given-names>Stephanie</given-names></name><name><surname>Tucker</surname><given-names>Erika M.</given-names></name><name><surname>Janzen</surname><given-names>Daniel</given-names></name><name><surname>Hallwachs</surname><given-names>Winnie</given-names></name><name><surname>Dapkey</surname><given-names>Tanya</given-names></name><name><surname>Smith</surname><given-names>M. Alex</given-names></name></person-group><article-title>
                    <italic>Lytopylus</italic> Förster (Hymenoptera, Braconidae, Agathidinae) species from Costa Rica, with an emphasis on specimens reared from caterpillars in Area de Conservación Guanacaste</article-title><source>Zookeys</source><day>24</day><month>9</month><year>2011</year><volume>2011</volume><issue>130</issue><fpage>379</fpage><lpage>419</lpage><pub-id pub-id-type="doi">10.3897/zookeys.130.1569</pub-id></mixed-citation></tp:treatment-meta><tp:nomenclature><tp:taxon-name>
                        <tp:taxon-name-part taxon-name-part-type="genus">Lytopylus</tp:taxon-name-part>
                        <tp:taxon-name-part taxon-name-part-type="species">jessicadimauroae</tp:taxon-name-part>
                        <object-id xmlns:xlink="http://www.w3.org/1999/xlink" xlink:type="simple">urn:lsid:zoobank.org:act:1B8045DE-2662-44D1-BDC5-19F131789A69</object-id>
                    <object-id xmlns:xlink="http://www.w3.org/1999/xlink" xlink:type="simple">http://species-id.net/wiki/Lytopylus_jessicadimauroae</object-id>
                    </tp:taxon-name><tp:taxon-authority>Sharkey</tp:taxon-authority><tp:taxon-status xmlns:xlink="http://www.w3.org/1999/xlink" xlink:type="simple">sp. n.</tp:taxon-status><xref ref-type="fig" rid="F12">Figs 12</xref><xref ref-type="fig" rid="F13">13</xref></tp:nomenclature><tp:treatment-sec sec-type="Description"><title>Description.</title><p>Body length 6.0 – 6.3 mm. Ovipositor length 5.2 – 5.4 mm. Gena acute posterolaterally. Longitudinal groove on interantennal prominence absent. Protuberances on occiput absent. Propodeum with carinae forming areolae, median areola not rounded anteriorly. Notauli well-impressed, smooth without crenulae, or with one or two crenulae restricted to extreme anterior apex along border of mesoscutum. Posterior margin of syntergum 2+3 straight. Median syntergite 2 + 3 mostly smooth with longitudinal striae in the transverse grooves, and striae over much of the third lobe. Forewing mostly or entirely infuscate. Color as in <xref ref-type="fig" rid="F12">Figs 12</xref>, <xref ref-type="fig" rid="F13">13</xref>. Color variation: The three paratypes differ in having more pale coloration on the thorax than does the holotype, although none is completely pale.</p><fig id="F12" position="float" orientation="portrait"><label>Figure 12.</label><caption><p><italic><tp:taxon-name>Lytopylus jessicadimauroae</tp:taxon-name></italic> sp. n. Holotype <bold>a</bold> lateral habitus <bold>b</bold> dorsal habitus <bold>c</bold> wings.</p></caption><graphic xmlns:xlink="http://www.w3.org/1999/xlink" xlink:href="ZooKeys-130-379-g012.jpg" position="float" orientation="portrait" xlink:type="simple"/></fig><fig id="F13" position="float" orientation="portrait"><label>Figure 13.</label><caption><p><italic><tp:taxon-name>Lytopylus jessicadimauroae</tp:taxon-name></italic> sp. n. Holotype <bold>a</bold> anterior head <bold>b</bold> lateral head <bold>c</bold> dorsal propodeum <bold>d</bold> lateral head and mesosoma <bold>e</bold> dorsal head and mesosoma <bold>f</bold> dorsal metasoma.</p></caption><graphic xmlns:xlink="http://www.w3.org/1999/xlink" xlink:href="ZooKeys-130-379-g013.jpg" position="float" orientation="portrait" xlink:type="simple"/></fig></tp:treatment-sec><tp:treatment-sec sec-type="Distribution"><title>Distribution.</title><p>Guanacaste Province, Costa Rica. Click here for a distribution map.</p></tp:treatment-sec><tp:treatment-sec sec-type="Biology"><title>Biology.</title><p>All four rearings are from elachJanzen01 Janzen241, a common leaf-rolling <tp:taxon-name>Elachistidae</tp:taxon-name> (<tp:taxon-name>Stenomatinae</tp:taxon-name>) that attacks only <italic><tp:taxon-name>Casearia arguta</tp:taxon-name></italic> (<tp:taxon-name>Salicaceae</tp:taxon-name> - formerly, <tp:taxon-name>Flacourtiaceae</tp:taxon-name>) in ACG dry forest. The host caterpillar very distinctively rolls the leaf from the tip to the base instead of from side to side. The tubular cavity in the roll is full of silk and fecal pellets. The wasp cocoon is spun inside the leaf roll. While this caterpillar is abundant, the caterpillars from only about 50 leaf rolls were reared to obtain these four wasps. No other parasitoids were encountered in these caterpillars. This is the only “deep dry forest” <italic><tp:taxon-name>Lytopylus</tp:taxon-name></italic> encountered by the inventory, as all the others are from rain forest or from the interface between dry forest and rain forest.</p></tp:treatment-sec><tp:treatment-sec sec-type="Etymology"><title>Etymology.</title><p>Named in honor of Jessica Dimauro of Toronto, Ontario, Canada, who has enthusiastically supported the conservation of the ACG forest occupied by this parasitoid wasp.</p></tp:treatment-sec><tp:treatment-sec sec-type="Material examined"><title>Material examined.</title><p>Holotype: ♀ H6611 (DHJPAR0015415) Costa Rica: Guanacaste: Area de Conservación Guanacaste: Sector Santa Rosa, Area Administrativa 11.viii.1999, <named-content xmlns:xlink="http://www.w3.org/1999/xlink" content-type="dwc:verbatimCoordinates" xlink:type="simple">10.8376N, 85.6187W</named-content>, 295m [AEI].</p><p><bold>Paratypes</bold> [AEI]: Costa Rica: Guanacaste: Area de Conservación Guanacaste: Sector Santa Rosa: Area Administrativa:,<named-content xmlns:xlink="http://www.w3.org/1999/xlink" content-type="dwc:verbatimCoordinates" xlink:type="simple">10.8376N, 85.6187W</named-content>, 295m: H7076, sex unknown, metasoma largely destroyed by dermestids (DHJPAR0015504) 14.vii.1980. ♀ H6616 (DHJPAR0015505) 12.vii.1980. Bosque San Emilio: 22.x.1987, <named-content xmlns:xlink="http://www.w3.org/1999/xlink" content-type="dwc:verbatimCoordinates" xlink:type="simple">10.8438N, 85.6138W</named-content>, 300m. ♂ H7074 (DHJPAR0015506).</p></tp:treatment-sec></tp:taxon-treatment>
