# Supplementary material for: Lytopylus Förster (Hymenoptera, Braconidae, Agathidinae) species from Costa Rica, with an emphasis on specimens reared from caterpillars in Area de Conservación Guanacaste
Source: Zookeys. 2011 Sep 24;(130):379–419. doi: 10.3897/zookeys.130.1569 (PMC3252762; doi:10.3897/zookeys.130.1569)
Supplement: XML Treatment for Lytopylus jessiehillae [file zookeys.130.1569-treatment6.xml]

<!DOCTYPE tp:taxon-treatment
  PUBLIC "-//TaxonX//DTD Taxonomic Treatment Publishing DTD v0 20100105//EN" "tax-treatment-NSO.dtd">
<tp:taxon-treatment xmlns:tp="http://www.plazi.org/taxpub"><tp:treatment-meta><mixed-citation publication-type="journal"><person-group><name><surname>Sharkey</surname><given-names>Michael J.</given-names></name><name><surname>Clutts</surname><given-names>Stephanie</given-names></name><name><surname>Tucker</surname><given-names>Erika M.</given-names></name><name><surname>Janzen</surname><given-names>Daniel</given-names></name><name><surname>Hallwachs</surname><given-names>Winnie</given-names></name><name><surname>Dapkey</surname><given-names>Tanya</given-names></name><name><surname>Smith</surname><given-names>M. Alex</given-names></name></person-group><article-title>
                    <italic>Lytopylus</italic> Förster (Hymenoptera, Braconidae, Agathidinae) species from Costa Rica, with an emphasis on specimens reared from caterpillars in Area de Conservación Guanacaste</article-title><source>Zookeys</source><day>24</day><month>9</month><year>2011</year><volume>2011</volume><issue>130</issue><fpage>379</fpage><lpage>419</lpage><pub-id pub-id-type="doi">10.3897/zookeys.130.1569</pub-id></mixed-citation></tp:treatment-meta><tp:nomenclature><tp:taxon-name>
                        <tp:taxon-name-part taxon-name-part-type="genus">Lytopylus</tp:taxon-name-part>
                        <tp:taxon-name-part taxon-name-part-type="species">jessiehillae</tp:taxon-name-part>
                        <object-id xmlns:xlink="http://www.w3.org/1999/xlink" xlink:type="simple">urn:lsid:zoobank.org:act:5ECF221A-A5D7-4923-AA1E-33BB0E1DCF34</object-id>
                    <object-id xmlns:xlink="http://www.w3.org/1999/xlink" xlink:type="simple">http://species-id.net/wiki/Lytopylus_jessiehillae</object-id>
                    </tp:taxon-name><tp:taxon-authority>Sharkey</tp:taxon-authority><tp:taxon-status xmlns:xlink="http://www.w3.org/1999/xlink" xlink:type="simple">sp. n.</tp:taxon-status><xref ref-type="fig" rid="F14">Figs 14</xref><xref ref-type="fig" rid="F15">15</xref><!--PageBreak--><!--PageBreak--></tp:nomenclature><tp:treatment-sec sec-type="Description"><title>Description.</title><p>Body length 7.0 – 8.3 mm. Ovipositor length 7.2 – 7.7 mm. Gena rounded or with an obtuse angle posterolaterally. Longitudinal groove on interantennal prominence absent. Protuberances on occiput absent. Propodeum with carinae forming areolae, median areola rounded anteriorly. Notauli well-impressed, smooth without crenulae, or with one or two crenulae restricted to extreme anterior apex along border of mesoscutum. Posterior margin of syntergum 2+3 convex, covering most of terminal terga. Median syntergite 2 + 3 longitudinally striate except apical transverse lobe rugose. Forewing mostly or entirely infuscate. Color as in <xref ref-type="fig" rid="F14">Figs 14</xref>, <xref ref-type="fig" rid="F15">15</xref>. Color variation: Most commonly the mesosoma varies from completely black, to black except for the propodeum and mesothorax which are yellow or orange in whole or in part. Rarely, two specimens, the mesosoma is almost entirely pale. The hind femur varies from entirely melanic to mostly pale. Pale parts of the body vary from yellow to orange.</p><fig id="F14" position="float" orientation="portrait"><label>Figure 14.</label><caption><p><italic><tp:taxon-name>Lytopylus jessiehillae</tp:taxon-name></italic> sp. n. <bold>a</bold> lateral habitus <bold>b</bold> dorsal habitus <bold>c</bold> wings.</p></caption><graphic xmlns:xlink="http://www.w3.org/1999/xlink" xlink:href="ZooKeys-130-379-g014.jpg" position="float" orientation="portrait" xlink:type="simple"/></fig><fig id="F15" position="float" orientation="portrait"><label>Figure 15.</label><caption><p><italic><tp:taxon-name>Lytopylus jessiehillae</tp:taxon-name></italic> sp. n. <bold>a</bold> anterior head <bold>b</bold> dorsal propodeum <bold>c</bold> lateral head and mesosoma <bold>d</bold> dorsal head and mesosoma <bold>e</bold> dorsal metasoma.</p></caption><graphic xmlns:xlink="http://www.w3.org/1999/xlink" xlink:href="ZooKeys-130-379-g015.jpg" position="float" orientation="portrait" xlink:type="simple"/></fig></tp:treatment-sec><tp:treatment-sec sec-type="Molecular data"><title>Molecular data.</title><p>BOLD process ID/Janzen parasitoid voucher/GenBank accession:</p><p>ASAG139-07/DHJPAR0015453/JN034705</p><p>ASHYE376-08/DHJPAR0028139/JN034704</p><p>ASAG138-07/DHJPAR0015452/JN034704</p><p>ASHYF079-09/DHJPAR0028317/JN034702</p><p>ASHYE1603-09/DHJPAR0036692/JN034701</p><p>ASHYE1631-09/DHJPAR0036720/JN34700</p><p>ASHYF080-09/DHJPAR0028318/JN034699</p><p>ASHYF019-09/DHJPAR0028257/JN034698</p><p>ASHYF078-09/DHJPAR0028316/JN034697</p><p>ASHYF017-09/DHJPAR0028255/JN034696</p><p>ASHYF018-09/DHJPAR0028256/JN034695</p><p>ASHYF081-09/DHJPAR0028319/JN034694</p><p>ASHYF068-09/DHJPAR0028306/JN034693</p></tp:treatment-sec><tp:treatment-sec sec-type="Distribution"><title>Distribution.</title><p>Guanacaste Province and Heredia Province, Costa Rica. Click here for a distribution map.</p></tp:treatment-sec><tp:treatment-sec sec-type="Biology"><title>Biology.</title><p>This wasp is the only species of <italic><tp:taxon-name>Lytopylus</tp:taxon-name></italic> found to date using <italic><tp:taxon-name>Dysodia</tp:taxon-name></italic> (<tp:taxon-name>Thyrididae</tp:taxon-name>) as its host caterpillar (22 wasp rearings from 3,500+ rearings of about 20 <italic><tp:taxon-name>Dysodia</tp:taxon-name></italic> species). These wasp rearings are almost entirely from three species of rain forest <italic><tp:taxon-name>Dysodia</tp:taxon-name></italic> (89 <italic><tp:taxon-name>Dysodia</tp:taxon-name></italic> Janzen12 feeding exclusively on <italic><tp:taxon-name>Hieronyma oblonga</tp:taxon-name></italic>; 1,241 <italic><tp:taxon-name>Dysodia</tp:taxon-name></italic> Janzen06 feeding on many plant families; 182 <italic><tp:taxon-name>Dysodia</tp:taxon-name></italic> Janzen35 feeding on <tp:taxon-name>Annonaceae</tp:taxon-name>) in dry forest and dry-rain forest intergrades. Additionally, a single <italic><tp:taxon-name>Lytopylus jessiehillae</tp:taxon-name></italic> has been reared from <italic><tp:taxon-name>Collinsa ferreiceps</tp:taxon-name></italic> (<tp:taxon-name>Thyrididae</tp:taxon-name>) feeding on the rain forest tree <italic><tp:taxon-name>Sloanea faginea</tp:taxon-name></italic> (<tp:taxon-name>Elaeocarpaceae</tp:taxon-name>; 73 rearings); the adult of this moth is very similar in body size and wing shape to <italic><tp:taxon-name>Zeuzerodes caenosa</tp:taxon-name></italic> (and very different from <italic><tp:taxon-name>Dysodia</tp:taxon-name></italic>) but the caterpillar is very similar to that of <italic><tp:taxon-name>Dysodia</tp:taxon-name></italic> in body size and leaf roll type. Furthermore, it is the only agathidine reared from the 73 rearings of <italic><tp:taxon-name>Collinsa</tp:taxon-name></italic> on <italic><tp:taxon-name>Sloanea</tp:taxon-name></italic>, and I (DHJ) feel that it is very likely to be an “abnormal” host record.</p><p>Only one other agathidine has been reared from the 3,500+ rearings of <italic><tp:taxon-name>Dysodia</tp:taxon-name></italic>, a single specimen of <italic><tp:taxon-name>Amputoearinus niger</tp:taxon-name></italic> from the rain forest <italic><tp:taxon-name>Heisteria concinna</tp:taxon-name></italic> (<!--PageBreak--><tp:taxon-name>Olacaceae</tp:taxon-name>) being fed on by <italic><tp:taxon-name>Dysodia</tp:taxon-name></italic> Janzen06. <italic><tp:taxon-name>Dysodia</tp:taxon-name></italic> in ACG is, however, also used by at least 7 species of <tp:taxon-name>Tachinidae</tp:taxon-name> and <tp:taxon-name>Microgastrinae</tp:taxon-name> braconids.</p><p><italic><tp:taxon-name>Dysodia</tp:taxon-name></italic> caterpillars construct a close-fitting conical-tubular shelter by cutting a lengthy curved slit in the food plant leaf and rolling that partly detached segment up around its base. The caterpillar then eats the inner parts of the leaf roll. The ovipositing wasp must then penetrate 1–3 layers of leaf and the caterpillar can only move forward and backward to escape. The caterpillar remains in one leaf roll for many days, pushing or ejecting fecal pellets out the “front door”. The distinctive leaf rolls are easily recognized by the researcher, and presumably by a searching wasp as well, but many are empty because the caterpillar has moved on or been taken by a predator. The prepupal caterpillar (<xref ref-type="fig" rid="F16">Fig. 16</xref>) spins a tough silk cocoon between two overlapping leaves (or in the leaf roll). At this time the wasp larva feeds heavily and within 2–3 days has consumed the caterpillar innards and ruptures the caterpillar cuticle to emerge into the pupal chamber and spin a tough white cocoon with the caterpillar head capsule and remaining pelt scrunched onto one end (<xref ref-type="fig" rid="F17">Fig. 17</xref>).</p><fig id="F16" position="float" orientation="portrait"><label>Figure 16.</label><caption><p><italic><tp:taxon-name>Lytopylus jessiehillae</tp:taxon-name></italic> prepupal host caterpillar.</p></caption><graphic xmlns:xlink="http://www.w3.org/1999/xlink" xlink:href="ZooKeys-130-379-g016.jpg" position="float" orientation="portrait" xlink:type="simple"/></fig><fig id="F17" position="float" orientation="portrait"><label>Figure 17.</label><caption><p><italic><tp:taxon-name>Lytopylus jessiehillae</tp:taxon-name></italic> cocoon.</p></caption><graphic xmlns:xlink="http://www.w3.org/1999/xlink" xlink:href="ZooKeys-130-379-g017.jpg" position="float" orientation="portrait" xlink:type="simple"/></fig></tp:treatment-sec><tp:treatment-sec sec-type="Etymology"><title>Etymology.</title><p>Named in honor of Jessie Hill of Hawaii, who has enthusiastically supported the conservation and biodiversity inventory of the ACG forest occupied by this parasitoid wasp.</p></tp:treatment-sec><tp:treatment-sec sec-type="Material examined"><title>Material examined.</title><p><bold>Holotype</bold>: ♀, H7093 (DHJPAR0028316 – this is a short sequence ) Costa Rica: Guanacaste: Area de Conservación Guanacaste: Sector Pitilla: Loaiciga, 7.ix.2008, <named-content xmlns:xlink="http://www.w3.org/1999/xlink" content-type="dwc:verbatimCoordinates" xlink:type="simple">11.019N, 85.4134W</named-content>, 445m [AEI].</p><p><!--PageBreak--><bold>Paratypes</bold> [AEI, HIC, INBio]: Costa Rica: Guanacaste: Area de Conservación Guanacaste:Sector Pitilla: Loaiciga, <named-content xmlns:xlink="http://www.w3.org/1999/xlink" content-type="dwc:verbatimCoordinates" xlink:type="simple">11.019N, 85.4134W</named-content>, 445m: ♀ H7090 (DHJPAR0028305) 7.ix.2008, ♀ H7091 (DHJPAR0028257) 5.ix.2008, ♀ H7098 (DHJPAR0028319) 4.ix.2008, ♀ H7063 (DHJPAR0028306) 4.ix.2008, ♀ H7083 (DHJPAR0028309) 9.iv.2008. ♂ H7085 (DHJPAR0028313) 6.ix.2008, ♂ H7096 (DHJPAR0028255) 4.ix.2008, ♂ H7089 (DHJPAR0028256) 28.viii.2008. Sendero Cuestona, <named-content xmlns:xlink="http://www.w3.org/1999/xlink" content-type="dwc:verbatimCoordinates" xlink:type="simple">10.9945N, 85.4146W</named-content>, 640m: ♀ H8398 (DHJPAR0015455) 9.iv.2004, ♂ H8399 (DHJPAR0015454) 7.iv.2004. Sector Cacao: Sendero Toma Agua, <named-content xmlns:xlink="http://www.w3.org/1999/xlink" content-type="dwc:verbatimCoordinates" xlink:type="simple">10.928N, 85.4668W</named-content>, 1140m: ♀ 4.iv.2001: H7088 (DHJPAR0015453), ♀ H7086 (DHJPAR0015452), ♂ H8396 (DHJPAR0015451). Sector Del Oro: Guacimos, <named-content xmlns:xlink="http://www.w3.org/1999/xlink" content-type="dwc:verbatimCoordinates" xlink:type="simple">11.014N, 85.4749W</named-content>, 380m: ♂ H7087 (DHJPAR0036692) 3.viii.2009. Sector Mundo Nuevo: Vado Ocotea, <named-content xmlns:xlink="http://www.w3.org/1999/xlink" content-type="dwc:verbatimCoordinates" xlink:type="simple">10.7638N, 85.3784W</named-content>, 565m: ♀ H7095 (DHJPAR0028139) 30.vii.2008. Vado Zanja Tapada, <named-content xmlns:xlink="http://www.w3.org/1999/xlink" content-type="dwc:verbatimCoordinates" xlink:type="simple">10.7648N, 85.3845W</named-content>, 550m: ♀ H7094 (DHJPAR0040216) 4.vii.2010, ♀ H7099 (DHJPAR0040224) 3.vii.2010. Porton Rivas, <named-content xmlns:xlink="http://www.w3.org/1999/xlink" content-type="dwc:verbatimCoordinates" xlink:type="simple">10.7586N, 85.3727W</named-content>, 570m: ♀ H6410 (DHJPAR0028318) 9.vii.2008, ♂ H7092 (DHJPAR0028317) 6.vii.2008. Punta Plancha, <named-content xmlns:xlink="http://www.w3.org/1999/xlink" content-type="dwc:verbatimCoordinates" xlink:type="simple">10.7416N, 85.4273W</named-content>, 420m: ♀ H7097 (DHJPAR0040226) 1.vii.2010. Area de Conservación Guanacaste: Sector Rincon Rain Forest: Camino Albergue Oscar, <named-content xmlns:xlink="http://www.w3.org/1999/xlink" content-type="dwc:verbatimCoordinates" xlink:type="simple">10.8774N, 85.3236W</named-content>, 560m: ♀ H7084 (DHJPAR0036720) 1.ix.2009.</p><p>Costa Rica: Heredia: Est. Biol. La Selva, <named-content xmlns:xlink="http://www.w3.org/1999/xlink" content-type="dwc:verbatimCoordinates" xlink:type="simple">10.433N, 84.017W</named-content>, 150m: ♀ H8397 vii.1993.<!--PageBreak--><!--PageBreak--></p></tp:treatment-sec></tp:taxon-treatment>
