# Supplementary material for: Lytopylus Förster (Hymenoptera, Braconidae, Agathidinae) species from Costa Rica, with an emphasis on specimens reared from caterpillars in Area de Conservación Guanacaste
Source: Zookeys. 2011 Sep 24;(130):379–419. doi: 10.3897/zookeys.130.1569 (PMC3252762; doi:10.3897/zookeys.130.1569)
Supplement: XML Treatment for Lytopylus macadamiae [file zookeys.130.1569-treatment7.xml]

<!DOCTYPE tp:taxon-treatment
  PUBLIC "-//TaxonX//DTD Taxonomic Treatment Publishing DTD v0 20100105//EN" "tax-treatment-NSO.dtd">
<tp:taxon-treatment xmlns:tp="http://www.plazi.org/taxpub"><tp:treatment-meta><mixed-citation publication-type="journal"><person-group><name><surname>Sharkey</surname><given-names>Michael J.</given-names></name><name><surname>Clutts</surname><given-names>Stephanie</given-names></name><name><surname>Tucker</surname><given-names>Erika M.</given-names></name><name><surname>Janzen</surname><given-names>Daniel</given-names></name><name><surname>Hallwachs</surname><given-names>Winnie</given-names></name><name><surname>Dapkey</surname><given-names>Tanya</given-names></name><name><surname>Smith</surname><given-names>M. Alex</given-names></name></person-group><article-title>
                    <italic>Lytopylus</italic> Förster (Hymenoptera, Braconidae, Agathidinae) species from Costa Rica, with an emphasis on specimens reared from caterpillars in Area de Conservación Guanacaste</article-title><source>Zookeys</source><day>24</day><month>9</month><year>2011</year><volume>2011</volume><issue>130</issue><fpage>379</fpage><lpage>419</lpage><pub-id pub-id-type="doi">10.3897/zookeys.130.1569</pub-id></mixed-citation></tp:treatment-meta><tp:nomenclature><tp:taxon-name>
                        <tp:taxon-name-part taxon-name-part-type="genus">Lytopylus</tp:taxon-name-part>
                        <tp:taxon-name-part taxon-name-part-type="species">macadamiae</tp:taxon-name-part>
                        <object-id xmlns:xlink="http://www.w3.org/1999/xlink" xlink:type="simple">http://species-id.net/wiki/Lytopylus_macadamiae</object-id>
                    </tp:taxon-name><tp:taxon-authority>(Briceño and Sharkey)</tp:taxon-authority><tp:taxon-status xmlns:xlink="http://www.w3.org/1999/xlink" xlink:type="simple">comb. n.</tp:taxon-status><xref ref-type="fig" rid="F18">Fig. 18</xref><xref ref-type="fig" rid="F19">19</xref><tp:nomenclature-citation-list><tp:nomenclature-citation><tp:taxon-name>Bassus macadamiae</tp:taxon-name><comment> Briceño and Sharkey, 2000.</comment></tp:nomenclature-citation></tp:nomenclature-citation-list></tp:nomenclature><tp:treatment-sec sec-type="Description"><title>Description.</title><p>Body length 4.4 – 6.8 mm. Ovipositor length 4.7 – 7.1. Gena rounded or with an obtuse angle posterolaterally. Longitudinal groove on interantennal prominence absent. Protuberances on occiput absent. Propodeum with carinae forming areolae, median areola not rounded anteriorly. Notauli well-impressed, smooth without crenulae, or with one or two crenulae restricted to extreme anterior apex along border of mesoscutum. Posterior margin of syntergum 2+3 straight. Median syntergite 2 + 3 longitudinally striate except extreme apex and medial transverse groove smooth. Forewing mostly or entirely infuscate. Color as in <xref ref-type="fig" rid="F18">Figs 18</xref>, <xref ref-type="fig" rid="F19">19</xref>. Color variation: There is very little variation in color.</p><fig id="F18" position="float" orientation="portrait"><label>Figure 18.</label><caption><p><italic><tp:taxon-name>Lytopylus macadamiae</tp:taxon-name></italic> (Briceno and Sharkey) <bold>a</bold> lateral habitus <bold>b</bold> dorsal habitus <bold>c</bold> wings.</p></caption><graphic xmlns:xlink="http://www.w3.org/1999/xlink" xlink:href="ZooKeys-130-379-g018.jpg" position="float" orientation="portrait" xlink:type="simple"/></fig><fig id="F19" position="float" orientation="portrait"><label>Figure 19.</label><caption><p><italic><tp:taxon-name>Lytopylus macadamiae</tp:taxon-name></italic> (Briceno and Sharkey) <bold>a</bold> anterior head <bold>b</bold> dorsal propodeum <bold>c</bold> lateral head and mesosoma <bold>d</bold> dorsal head and mesosoma <bold>e</bold> dorsal metasoma.</p></caption><graphic xmlns:xlink="http://www.w3.org/1999/xlink" xlink:href="ZooKeys-130-379-g019.jpg" position="float" orientation="portrait" xlink:type="simple"/></fig></tp:treatment-sec><tp:treatment-sec sec-type="Distribution"><title>Distribution.</title><p>Known from Venezuela and Costa Rica. For a distribution map, click here.</p></tp:treatment-sec><tp:treatment-sec sec-type="Biology"><title>Biology.</title><p>Reared from<italic><tp:taxon-name>Ecdytolopha aurantiana</tp:taxon-name></italic> and <italic><tp:taxon-name>Ecedytolopha tortricornis</tp:taxon-name></italic><bold><sub>,</sub></bold> (<tp:taxon-name>Tortricidae</tp:taxon-name>), both on <italic><tp:taxon-name>Macadamia integrifolia</tp:taxon-name></italic> (see <xref ref-type="bibr" rid="B1">Briceño and Sharkey 2000</xref>).</p></tp:treatment-sec><tp:treatment-sec sec-type="Material examined"><title>Material examined.</title><p>See Briceño and Sharkey, 2000.</p></tp:treatment-sec><ref-list><ref id="B1"><mixed-citation xmlns:xlink="http://www.w3.org/1999/xlink" xlink:type="simple"><person-group><name name-style="western"><surname>Briceño</surname><given-names>R</given-names></name><name name-style="western"><surname>Sharkey</surname><given-names>MJ</given-names></name></person-group> (<year>2000</year>)<article-title> <italic>Bassus macadamiae</italic> sp. n. (Hymenoptera: Braconidae: Agathidinae), parasitoid of <italic>Ecdytolopha torticornis</italic> (Lepidoptera: Tortricidae) in Macademia nut crops in Central and South America.</article-title> <source>Journal of Hymenoptera Research </source> <volume>9</volume>: <fpage>99</fpage>-<lpage>103</lpage>.</mixed-citation></ref></ref-list></tp:taxon-treatment>
