# Supplementary material for: Lytopylus Förster (Hymenoptera, Braconidae, Agathidinae) species from Costa Rica, with an emphasis on specimens reared from caterpillars in Area de Conservación Guanacaste
Source: Zookeys. 2011 Sep 24;(130):379–419. doi: 10.3897/zookeys.130.1569 (PMC3252762; doi:10.3897/zookeys.130.1569)
Supplement: XML Treatment for Lytopylus mingfangi [file zookeys.130.1569-treatment8.xml]

<!DOCTYPE tp:taxon-treatment
  PUBLIC "-//TaxonX//DTD Taxonomic Treatment Publishing DTD v0 20100105//EN" "tax-treatment-NSO.dtd">
<tp:taxon-treatment xmlns:tp="http://www.plazi.org/taxpub"><tp:treatment-meta><mixed-citation publication-type="journal"><person-group><name><surname>Sharkey</surname><given-names>Michael J.</given-names></name><name><surname>Clutts</surname><given-names>Stephanie</given-names></name><name><surname>Tucker</surname><given-names>Erika M.</given-names></name><name><surname>Janzen</surname><given-names>Daniel</given-names></name><name><surname>Hallwachs</surname><given-names>Winnie</given-names></name><name><surname>Dapkey</surname><given-names>Tanya</given-names></name><name><surname>Smith</surname><given-names>M. Alex</given-names></name></person-group><article-title>
                    <italic>Lytopylus</italic> Förster (Hymenoptera, Braconidae, Agathidinae) species from Costa Rica, with an emphasis on specimens reared from caterpillars in Area de Conservación Guanacaste</article-title><source>Zookeys</source><day>24</day><month>9</month><year>2011</year><volume>2011</volume><issue>130</issue><fpage>379</fpage><lpage>419</lpage><pub-id pub-id-type="doi">10.3897/zookeys.130.1569</pub-id></mixed-citation></tp:treatment-meta><tp:nomenclature><tp:taxon-name>
                        <tp:taxon-name-part taxon-name-part-type="genus">Lytopylus</tp:taxon-name-part>
                        <tp:taxon-name-part taxon-name-part-type="species">mingfangi</tp:taxon-name-part>
                        <object-id xmlns:xlink="http://www.w3.org/1999/xlink" xlink:type="simple">urn:lsid:zoobank.org:act:3A35BACA-FDC2-4A1C-B4CF-F058004F07D6</object-id>
                    <object-id xmlns:xlink="http://www.w3.org/1999/xlink" xlink:type="simple">http://species-id.net/wiki/Lytopylus_mingfangi</object-id>
                    </tp:taxon-name><tp:taxon-authority>Sharkey</tp:taxon-authority><tp:taxon-status xmlns:xlink="http://www.w3.org/1999/xlink" xlink:type="simple">sp. n.</tp:taxon-status><xref ref-type="fig" rid="F20">Figs 20</xref><xref ref-type="fig" rid="F21">21</xref></tp:nomenclature><tp:treatment-sec sec-type="Description"><title>Description.</title><p>Body length 6.5 – 6.9 mm. Ovipositor length 5.3 – 5.6 mm. Gena rounded or with an obtuse angle posterolaterally. Longitudinal groove on interantennal prominence absent. Protuberances on occiput absent. Propodeum with carinae forming areolae, median areola rounded anteriorly. Notauli well-impressed, smooth without crenulae, or with one or two crenulae restricted to extreme anterior apex along border of mesoscutum. Posterior margin of syntergum 2+3 convex, covering most of terminal terga. Median syntergite 2 + 3 striate between lobes, first lobe usually smooth but varies from smooth to weakly rugose; second lobe varies from smooth to weakly rugose to striate; third lobe always smooth medially; fourth lobe varies from weakly striate to weakly rugose to smooth. Forewing mostly or entirely infuscate. Color as in <xref ref-type="fig" rid="F20">Figs 20</xref>, <xref ref-type="fig" rid="F21">21</xref>. Color variation: Quite consistent in color. The propodeum may be pale posteriorly. The pale color of the abdomen is almost always yellow but it is orange in a few specimens.</p><fig id="F20" position="float" orientation="portrait"><label>Figure 20.</label><caption><p><italic><tp:taxon-name>Lytopylus mingfangi</tp:taxon-name></italic> sp. n. <bold>a</bold> lateral habitus <bold>b</bold> dorsal habitus <bold>c</bold> wings.</p></caption><graphic xmlns:xlink="http://www.w3.org/1999/xlink" xlink:href="ZooKeys-130-379-g020.jpg" position="float" orientation="portrait" xlink:type="simple"/></fig><fig id="F21" position="float" orientation="portrait"><label>Figure 21.</label><caption><p><italic><tp:taxon-name>Lytopylus mingfangi</tp:taxon-name></italic> sp. n. <bold>a</bold> anterior head <bold>b</bold> dorsal propodeum <bold>c</bold> lateral head and mesosoma <bold>d</bold> dorsal head and mesosoma <bold>e</bold> dorsal metasoma.</p></caption><graphic xmlns:xlink="http://www.w3.org/1999/xlink" xlink:href="ZooKeys-130-379-g021.jpg" position="float" orientation="portrait" xlink:type="simple"/></fig></tp:treatment-sec><tp:treatment-sec sec-type="Molecular data"><title>Molecular data.</title><p>BOLD process ID/Janzen parasitoid voucher/GenBank accession:</p><p>ASBC962-07/DHJPAR0021150/JN034721</p><p><!--PageBreak--><!--PageBreak-->ASHYC4672-10/DHJPAR0037927/JN034720</p><p>ASHYM043-08/DHJPAR0023291/JN034719</p><p>ASAG218-07/DHJPAR0015532/JN034718</p><p>ASHYD1531-09/DHJPAR0036340/JN034717</p><p>ASHYF030-09/DHJPAR0028268/JN034716</p><p>ASHYD1533-09/DHJPAR0036342/JN034715</p><p>ASHYD1534-09/DHJPAR0036343/JN034714</p><p>ASHYE1634-09/DHJPAR0036723/JN034713</p><p>ASHYE268-08/DHJPAR0028031/JN034712</p><p>ASHYD2379-10/DHJPAR0038806/JN034711</p><p>ASBC979-07/DHJPAR0021167/JN034721</p><p>ASHYC4673-10/DHJPAR0037928/JN034709</p><p>ASHYC4672-10/DHJPAR0037927/JN034720</p></tp:treatment-sec><tp:treatment-sec sec-type="Distribution"><title>Distribution.</title><p>Alajuela Province, Costa Rica. Click here for a distribution map.</p></tp:treatment-sec><tp:treatment-sec sec-type="Biology"><title>Biology.</title><p>This wasp is the only species of <italic><tp:taxon-name>Lytopylus</tp:taxon-name></italic> found to date using <italic><tp:taxon-name>Zeuzerodes caenosa</tp:taxon-name></italic> (<tp:taxon-name>Thyrididae</tp:taxon-name>) as its host caterpillar (26 wasp rearings from 193 rearings of wild caught <italic><tp:taxon-name>Zeuzerodes caenosa</tp:taxon-name></italic> caterpillars), and apparently uses only this caterpillar. These parasitoid rearings are from the small rain forest trees <italic><tp:taxon-name>Mortoniodendron costaricense</tp:taxon-name></italic> (<tp:taxon-name>Tiliaceae</tp:taxon-name>, n =16) and <italic><tp:taxon-name>Quararibea funebris</tp:taxon-name></italic> (<tp:taxon-name>Bombacaceae</tp:taxon-name>, n = 10). Although the DNA barcode cluster contains significant divergence (max K2P 4.98%, average 1.216%), there is no morphological or ecological indication that these host-tre<!--PageBreak-->e records suggest a wasp species complex, but rather, that the wasp finds <italic><tp:taxon-name>Zeuzerodes caenosa</tp:taxon-name></italic> wherever it is.</p><p><italic><tp:taxon-name>Zeuzerodes caenosa</tp:taxon-name></italic> caterpillars construct a leaf roll shelter as described for <italic><tp:taxon-name>Dysodia</tp:taxon-name></italic>, but it is more sloppy and loose-fitting to the caterpillar, seemingly with more room to move around in (and perhaps in which to flee from a wasp ovipositor). The wasp cocoon is spun inside the caterpillar prepupal chamber (<xref ref-type="fig" rid="F22">Fig. 22</xref>) but usually kills the prepupal caterpillar before it has had the occasion to spin a full (and very tough) cocoon.</p><fig id="F22" position="float" orientation="portrait"><label>Figure 22.</label><caption><p><italic><tp:taxon-name>Lytopylus mingfangi</tp:taxon-name></italic> cocoon.</p></caption><graphic xmlns:xlink="http://www.w3.org/1999/xlink" xlink:href="ZooKeys-130-379-g022.jpg" position="float" orientation="portrait" xlink:type="simple"/></fig><p>In ACG rain forest, <italic><tp:taxon-name>Zeuzerodes caenosa</tp:taxon-name></italic> is used only by <italic><tp:taxon-name>Lytopylus mingfangi</tp:taxon-name></italic>, with the exception of a single unidentified tachinid fly parasitoid record.</p><p>Of all 5,700+ rearings of ACG <tp:taxon-name>Thyrididae</tp:taxon-name> caterpillars, only these two <italic><tp:taxon-name>Lytopylus</tp:taxon-name></italic> species appear to be regular users of the thryridid caterpillar fauna. The single rearing of <italic><tp:taxon-name>Austroearinus niger</tp:taxon-name></italic> and of <italic><tp:taxon-name>Therophilus</tp:taxon-name></italic> Sharkey01 from <tp:taxon-name>Thyrididae</tp:taxon-name> suggest that these two species of wasps normally use other species of host caterpillars, leaving <italic><tp:taxon-name>Lytopylus mingfangi</tp:taxon-name></italic> and <italic><tp:taxon-name>Lytopylus jessiehillae</tp:taxon-name></italic> as the two agathidine parasitoids of the ACG thyridids known to date.</p></tp:treatment-sec><tp:treatment-sec sec-type="Etymology"><title>Etymology.</title><p>Named in honor of Ming Fang of Hawaii and China, who has enthusiastically supported the conservation of the ACG forest occupied by this parasitoid wasp.</p></tp:treatment-sec><tp:treatment-sec sec-type="Material examined"><title>Material examined.</title><p><bold>Holotype:</bold> ♀, H8016 (DHJPAR0040338), Costa Rica: Guanacaste: Area de Conservación Guanacaste: Sector San Cristobal: Tajo Angeles, 7.viii.2010, <named-content xmlns:xlink="http://www.w3.org/1999/xlink" content-type="dwc:verbatimCoordinates" xlink:type="simple">10.86472N, 85.4153W</named-content>, 540m [AEI].</p><p><bold>Paratypes</bold> [AEI, HIC, INBio]: Costa Rica: Guanacaste and Alajuela: Area de Conservación Guanacaste: Sector San Cristobal: Rio Blanco Abajo, <named-content xmlns:xlink="http://www.w3.org/1999/xlink" content-type="dwc:verbatimCoordinates" xlink:type="simple">10.90037N, 85.3725W</named-content>, 500m: ♀H7055 (DHJPAR0021150) 18.vii.2007. ♂ H7062 (DHJPAR0021167) 5.viii.2007. San Gabriel, <named-content xmlns:xlink="http://www.w3.org/1999/xlink" content-type="dwc:verbatimCoordinates" xlink:type="simple">10.87766N, 85.3934W</named-content>, 645m: ♀ H6416 (DHJPAR0023291) 9.vii.2007. ♀ H7059 (DHJPAR0028031) 3.vii.2008. ♀ H7058 (DHJPAR0037927) 10.xi.2009. ♂ H7057 (DHJPAR0038806) 11.iii.2010. ♂ H7061 (DHJPAR0037928) 12.xi.2009. Sendero Carmona, <named-content xmlns:xlink="http://www.w3.org/1999/xlink" content-type="dwc:verbatimCoordinates" xlink:type="simple">10.87621N, 85.3863W</named-content>, 670m: ♀ H7060 (DHJPAR0028268) 28.viii.2008. Sendero Colegio, 10.89296N/85.3788. 520m: ♀ H7064 (DHJPAR0015532) 31.x.2005. Sendero Corredor, <named-content xmlns:xlink="http://www.w3.org/1999/xlink" content-type="dwc:verbatimCoordinates" xlink:type="simple">10.87868N, 85.3896W</named-content>, 620m.♀ H7054 (DHJPAR0036723) 22.viii.2009. Tajo Angeles, <named-content xmlns:xlink="http://www.w3.org/1999/xlink" content-type="dwc:verbatimCoordinates" xlink:type="simple">10.86472N, 85.4153W</named-content>, 540m: ♀ H6626 (DHJPAR0036342) 8.viii.2009. ♀ H7961 (DHJPAR0041593) 25.x.2010. ♀ H7052 (DHJPAR0036344) 9.viii.2009. ♀ H7905 (DHJPAR0041599) 13.viii.2010. ♀ H8014 (DHJPAR0040346) 4.viii.2010. ♀ H7065 (DHJPAR0036340) 7.viii.2009. ♂ H7051 (DHJPAR0038907) 28.viii.2010. H7053 (DHJPAR0036343) 7.viii.2009. H7955 (DHJPAR0041595) 11.x.2010. ♂ H7952 (DHJPAR0041590) 25.x.2010. Sector Rincon Rain Forest: Sendero Albergue Crater, <named-content xmlns:xlink="http://www.w3.org/1999/xlink" content-type="dwc:verbatimCoordinates" xlink:type="simple">10.84866N, 85.3281W</named-content>, 980m: ♀ H7056 (DHJPAR0037916) 6.xi.2009.</p></tp:treatment-sec></tp:taxon-treatment>
