# Supplementary material for: Lytopylus Förster (Hymenoptera, Braconidae, Agathidinae) species from Costa Rica, with an emphasis on specimens reared from caterpillars in Area de Conservación Guanacaste
Source: Zookeys. 2011 Sep 24;(130):379–419. doi: 10.3897/zookeys.130.1569 (PMC3252762; doi:10.3897/zookeys.130.1569)
Supplement: XML Treatment for Lytopylus rebeccashapleyae [file zookeys.130.1569-treatment9.xml]

<!DOCTYPE tp:taxon-treatment
  PUBLIC "-//TaxonX//DTD Taxonomic Treatment Publishing DTD v0 20100105//EN" "tax-treatment-NSO.dtd">
<tp:taxon-treatment xmlns:tp="http://www.plazi.org/taxpub"><tp:treatment-meta><mixed-citation publication-type="journal"><person-group><name><surname>Sharkey</surname><given-names>Michael J.</given-names></name><name><surname>Clutts</surname><given-names>Stephanie</given-names></name><name><surname>Tucker</surname><given-names>Erika M.</given-names></name><name><surname>Janzen</surname><given-names>Daniel</given-names></name><name><surname>Hallwachs</surname><given-names>Winnie</given-names></name><name><surname>Dapkey</surname><given-names>Tanya</given-names></name><name><surname>Smith</surname><given-names>M. Alex</given-names></name></person-group><article-title>
                    <italic>Lytopylus</italic> Förster (Hymenoptera, Braconidae, Agathidinae) species from Costa Rica, with an emphasis on specimens reared from caterpillars in Area de Conservación Guanacaste</article-title><source>Zookeys</source><day>24</day><month>9</month><year>2011</year><volume>2011</volume><issue>130</issue><fpage>379</fpage><lpage>419</lpage><pub-id pub-id-type="doi">10.3897/zookeys.130.1569</pub-id></mixed-citation></tp:treatment-meta><tp:nomenclature><tp:taxon-name>
                        <tp:taxon-name-part taxon-name-part-type="genus">Lytopylus</tp:taxon-name-part>
                        <tp:taxon-name-part taxon-name-part-type="species">rebeccashapleyae</tp:taxon-name-part>
                        <object-id xmlns:xlink="http://www.w3.org/1999/xlink" xlink:type="simple">urn:lsid:zoobank.org:act:8311E1B3-19D9-4D87-ABAF-15E4971D5721</object-id>
                    <object-id xmlns:xlink="http://www.w3.org/1999/xlink" xlink:type="simple">http://species-id.net/wiki/Lytopylus_rebeccashapleyae</object-id>
                    </tp:taxon-name><tp:taxon-authority>Sharkey</tp:taxon-authority><tp:taxon-status xmlns:xlink="http://www.w3.org/1999/xlink" xlink:type="simple">sp. n.</tp:taxon-status><xref ref-type="fig" rid="F23">Figs 23</xref><xref ref-type="fig" rid="F24">24</xref><!--PageBreak--><!--PageBreak--></tp:nomenclature><tp:treatment-sec sec-type="Description"><title>Description.</title><p>Body length 4.2 – 4.9 mm. Ovipositor length 4.2 – 4.5 mm. Gena acute posterolaterally. Longitudinal groove on interantennal prominence absent. Protuberances on occiput absent. Propodeum with carinae forming areolae, median areola rounded anteriorly, or with carinae forming areolae, median areola not rounded anteriorly. Notauli well-impressed, smooth without crenulae, or with one or two crenulae restricted to extreme anterior apex along border of mesoscutum. Posterior margin of syntergum 2+3 straight. Median syntergite 2 + 3 mostly smooth except for weak striae anteromedially. Forewing clear except base slightly infuscate. Color as in <xref ref-type="fig" rid="F23">Figs 23</xref>, <xref ref-type="fig" rid="F24">24</xref>. Color variation: Body color is consistent across the five specimens examined.</p><fig id="F23" position="float" orientation="portrait"><label>Figure 23.</label><caption><p><italic><tp:taxon-name>Lytopylus rebeccashapleyae</tp:taxon-name></italic> sp. n. <bold>a</bold> lateral habitus <bold>b</bold> dorsal habitus <bold>c</bold> wings.</p></caption><graphic xmlns:xlink="http://www.w3.org/1999/xlink" xlink:href="ZooKeys-130-379-g023.jpg" position="float" orientation="portrait" xlink:type="simple"/></fig><fig id="F24" position="float" orientation="portrait"><label>Figure 24.</label><caption><p><italic><tp:taxon-name>Lytopylus rebeccashapleyae</tp:taxon-name></italic> sp. n. <bold>a</bold> anterior head <bold>b</bold> dorsal propodeum <bold>c</bold> lateral head and mesosoma <bold>d</bold> dorsal head and mesosoma <bold>e</bold> dorsal metasoma.</p></caption><graphic xmlns:xlink="http://www.w3.org/1999/xlink" xlink:href="ZooKeys-130-379-g024.jpg" position="float" orientation="portrait" xlink:type="simple"/></fig></tp:treatment-sec><tp:treatment-sec sec-type="Molecular data"><title>Molecular data.</title><p>BOLD process ID/Janzen parasitoid voucher/GenBank accession:</p><p>ASHYB1809-10/DHJPAR0039521/JN034725</p><p>ASHYB1810-10/DHJPAR0039522/JN034724</p><p>ASHYB1794-10/DHJPAR0039506/JN034723</p><p>ASHYB1813-10/DHJPAR0039525/JN024722</p></tp:treatment-sec><tp:treatment-sec sec-type="Distribution"><title>Distribution.</title><p>Alajuela Province and Puntarenas Province, Costa Rica. Click here for a distribution map.</p></tp:treatment-sec><tp:treatment-sec sec-type="Biology"><title>Biology.</title><p>All five rearings are from <italic><tp:taxon-name>Episimu</tp:taxon-name></italic>s Brown002 (<tp:taxon-name>Tortricidae</tp:taxon-name>, <tp:taxon-name>Olethreutinae</tp:taxon-name>), a relatively common solitary leaf webber feeding on the shrubs <italic><tp:taxon-name>Vismia baccifera</tp:taxon-name></italic> and <italic><tp:taxon-name>Vismia billbergiana</tp:taxon-name></italic> (<tp:taxon-name>Clusiaceae</tp:taxon-name>) that occur throughout disturbed ACG rain forest sites (150+ caterpillar rearings). However, all five wasp rearings are from a batch of <italic><tp:taxon-name>Episimus</tp:taxon-name></italic> Brown002 larvae collected in late April and early May in just one intermediate elevation site on the very wet Caribbean slopes of Volcan Rincon de la Vieja in Sector Rincon Rain Forest.</p></tp:treatment-sec><tp:treatment-sec sec-type="Etymology"><title>Etymology.</title><p><italic><tp:taxon-name>Lytopylus rebeccashapleyae</tp:taxon-name></italic> is named in honor of Rebecca Shapley of Mountain View, California, who has enthusiastically supported the conservation of the ACG forest occupied by this parasitoid wasp.</p></tp:treatment-sec><tp:treatment-sec sec-type="Material examined"><title>Material examined.</title><p><bold>Holotype</bold>: ♀, H8047 (DHJPAR0039525) Costa Rica: Alajuela: Area de Conservación Guanacaste: Sector Rincon Rain Forest: Sendero al Crater: 19.v.2010, <named-content xmlns:xlink="http://www.w3.org/1999/xlink" content-type="dwc:verbatimCoordinates" xlink:type="simple">10.8488N, 85.3281W</named-content>, 980m. [AEI].</p><p><bold>Paratypes</bold> [AEI, HIC, INBio]: Costa Rica: Alajuela: Area de Conservación Guanacaste: Sector Rincon Rain Forest: Camino Albergue Oscar: <named-content xmlns:xlink="http://www.w3.org/1999/xlink" content-type="dwc:verbatimCoordinates" xlink:type="simple">10.8774N, 85.3236W</named-content>, 560m: 17.v.2010: ♀ H8020 (DHJPAR0039521), ♀ H7959 (DHJPAR0039506); ♀ H7960 (DHJPAR0039507) 14.v.2010. ♀ H8032 (DHJPAR0039522) 8.v.2010.</p></tp:treatment-sec></tp:taxon-treatment>
