# Supplementary material for: Lytopylus Förster (Hymenoptera, Braconidae, Agathidinae) species from Costa Rica, with an emphasis on specimens reared from caterpillars in Area de Conservación Guanacaste
Source: Zookeys. 2011 Sep 24;(130):379–419. doi: 10.3897/zookeys.130.1569 (PMC3252762; doi:10.3897/zookeys.130.1569)
Supplement: XML Treatment for Lytopylus sandraberriosae [file zookeys.130.1569-treatment11.xml]

<!DOCTYPE tp:taxon-treatment
  PUBLIC "-//TaxonX//DTD Taxonomic Treatment Publishing DTD v0 20100105//EN" "tax-treatment-NSO.dtd">
<tp:taxon-treatment xmlns:tp="http://www.plazi.org/taxpub"><tp:treatment-meta><mixed-citation publication-type="journal"><person-group><name><surname>Sharkey</surname><given-names>Michael J.</given-names></name><name><surname>Clutts</surname><given-names>Stephanie</given-names></name><name><surname>Tucker</surname><given-names>Erika M.</given-names></name><name><surname>Janzen</surname><given-names>Daniel</given-names></name><name><surname>Hallwachs</surname><given-names>Winnie</given-names></name><name><surname>Dapkey</surname><given-names>Tanya</given-names></name><name><surname>Smith</surname><given-names>M. Alex</given-names></name></person-group><article-title>
                    <italic>Lytopylus</italic> Förster (Hymenoptera, Braconidae, Agathidinae) species from Costa Rica, with an emphasis on specimens reared from caterpillars in Area de Conservación Guanacaste</article-title><source>Zookeys</source><day>24</day><month>9</month><year>2011</year><volume>2011</volume><issue>130</issue><fpage>379</fpage><lpage>419</lpage><pub-id pub-id-type="doi">10.3897/zookeys.130.1569</pub-id></mixed-citation></tp:treatment-meta><tp:nomenclature><tp:taxon-name>
                        <tp:taxon-name-part taxon-name-part-type="genus">Lytopylus</tp:taxon-name-part>
                        <tp:taxon-name-part taxon-name-part-type="species">sandraberriosae</tp:taxon-name-part>
                        <object-id xmlns:xlink="http://www.w3.org/1999/xlink" xlink:type="simple">urn:lsid:zoobank.org:act:826936F6-CEDA-46CB-AB53-D081E7F3A7CE</object-id>
                    <object-id xmlns:xlink="http://www.w3.org/1999/xlink" xlink:type="simple">http://species-id.net/wiki/Lytopylus_sandraberriosae</object-id>
                    </tp:taxon-name><tp:taxon-authority>Sharkey</tp:taxon-authority><tp:taxon-status xmlns:xlink="http://www.w3.org/1999/xlink" xlink:type="simple">sp. n.</tp:taxon-status><xref ref-type="fig" rid="F27">Figs 27</xref><xref ref-type="fig" rid="F28">28</xref></tp:nomenclature><tp:treatment-sec sec-type="Description"><title>Description.</title><p>Body length 8.9 mm (sole female) 7.9 – 8.2 (2 males). Ovipositor length 8.9 mm. Gena rounded or with an obtuse angle posterolaterally. Longitudinal groove on interantennal prominence absent. Protuberances on occiput absent. Propodeum with carinae forming areolae, median areola rounded anteriorly, or with carinae forming areolae, median areola not rounded anteriorly. Notauli well-impressed, smooth without crenulae, or with one or two crenulae restricted to extreme anterior apex along border of mesoscutum. Posterior margin of syntergum 2+3 straight. Median syntergite 2 + 3 mostly weakly rugose with fine transverse striae apically. Forewing banded yellow and infuscate. Color as in <xref ref-type="fig" rid="F27">Figs 27</xref>, <xref ref-type="fig" rid="F28">28</xref>. Color variation: There is little color variation across the three specimens examined.</p><fig id="F27" position="float" orientation="portrait"><label>Figure 27.</label><caption><p><italic><tp:taxon-name>Lytopylus sandraberriosae</tp:taxon-name></italic> sp. n. Holotype <bold>a</bold> lateral habitus <bold>b</bold> dorsal habitus <bold>c</bold> wings.</p></caption><graphic xmlns:xlink="http://www.w3.org/1999/xlink" xlink:href="ZooKeys-130-379-g027.jpg" position="float" orientation="portrait" xlink:type="simple"/></fig><fig id="F28" position="float" orientation="portrait"><label>Figure 28.</label><caption><p><italic><tp:taxon-name>Lytopylus sandraberriosae</tp:taxon-name></italic> sp. n. Holotype <bold>a</bold> anterior head <bold>b</bold> dorsal propodeum <bold>c</bold> lateral head and mesosoma <bold>d</bold> dorsal head and mesosoma <bold>e</bold> dorsal metasoma.</p></caption><graphic xmlns:xlink="http://www.w3.org/1999/xlink" xlink:href="ZooKeys-130-379-g028.jpg" position="float" orientation="portrait" xlink:type="simple"/></fig></tp:treatment-sec><tp:treatment-sec sec-type="Molecular data"><title>Molecular data.</title><p>BOLD process ID/ Janzen parasitoid voucher/GenBank accession:</p><p>ASBC960-07/DHJPAR0021148/JN034729.</p></tp:treatment-sec><tp:treatment-sec sec-type="Distribution"><title>Distribution.</title><p>Guanacaste province, Costa Rica.Click here for a distribution map.</p></tp:treatment-sec><tp:treatment-sec sec-type="Biology"><title>Biology.</title><p>All three rearings are from <tp:taxon-name>Pyralidae</tp:taxon-name> (<tp:taxon-name>Epipaschiinae</tp:taxon-name>) gregarious leaf webbers (<italic><tp:taxon-name>Deuterollyta oediperalis</tp:taxon-name></italic>) that live in conspicuous groups of 2–50 sib larvae moving freely through the silk and leaf mass in the crowns of rain forest understory <tp:taxon-name>Lauraceae</tp:taxon-name> (in this case, <italic><tp:taxon-name>Nectandra hihua</tp:taxon-name></italic> and an unidentified species of <tp:taxon-name>Lauraceae</tp:taxon-name>). Ovipositio<!--PageBreak-->n into one of the unrestrained caterpillars in the silk and leaf tangle will be a quite different challenge from oviposition into a single larva in its nest between two silked-together leaves (as is the case with other <italic><tp:taxon-name>Lytopylus</tp:taxon-name></italic>). Only DHJPAR0021148 has successfully barcoded, so the grouping of these three individuals as one species is based solely on their morphology. Their host records give credence to this grouping.</p><p>The wasp cocoon is spun in the caterpillar’s prepupal chamber on the leaf surface (<xref ref-type="fig" rid="F29">Fig. 29</xref>). The inventory has reared 5,422 epipaschiine pyralids from various food plants in ACG rain forest and dry forest (about half in the <tp:taxon-name>Lauraceae</tp:taxon-name>) during 33 years, to yield these three <italic><tp:taxon-name>Lytopylus</tp:taxon-name></italic> specimens (plus one <italic><tp:taxon-name>Alabagrus</tp:taxon-name></italic> and two <italic><tp:taxon-name>Austroearinus</tp:taxon-name></italic>).</p><fig id="F29" position="float" orientation="portrait"><label>Figure 29.</label><caption><p><italic><tp:taxon-name>Lytopylus sandraberriosae</tp:taxon-name></italic> cocoon.</p></caption><graphic xmlns:xlink="http://www.w3.org/1999/xlink" xlink:href="ZooKeys-130-379-g029.jpg" position="float" orientation="portrait" xlink:type="simple"/></fig><p><italic><tp:taxon-name>Lytopylus sandraberriosae</tp:taxon-name></italic> is a strange agathidine morphologically, biologically, and in COI composition. When we included another outgroup, a species of <italic><tp:taxon-name>Alabagrus</tp:taxon-name></italic>, in parsimony and NJ analyses (not shown), <italic><tp:taxon-name>Lytopylus sandraberriosae</tp:taxon-name></italic> did not nest with the other <italic><tp:taxon-name>Lytopylus</tp:taxon-name></italic>. Rather, <italic><tp:taxon-name>Braunsia</tp:taxon-name></italic> was positioned as the sister to the remaining <italic><tp:taxon-name>Lytopylus</tp:taxon-name></italic>. The species could well represent a new genus, but more molecular data is needed to confirm this suspicion.</p></tp:treatment-sec><tp:treatment-sec sec-type="Etymology"><title>Etymology.</title><p>Named in honor of Sandra Berrios Torres of Atlanta, Georgia, who has enthusiastically supported the conservation of the ACG forest occupied by this parasitoid wasp.</p></tp:treatment-sec><tp:treatment-sec sec-type="Material examined"><title>Material examined.</title><p><bold>Holotype</bold>: ♀, H6432 (DHJPAR0040220) Costa Rica: Alajuela: Area de Conservación Guanacaste: Sector Rincon Rain Forest: Conguera, 2.vii.2010, <named-content xmlns:xlink="http://www.w3.org/1999/xlink" content-type="dwc:verbatimCoordinates" xlink:type="simple">10.9159N, 85.2663W</named-content>, 420m [AEI].</p><p><bold>Paratypes</bold> [AEI, HIC, INBio]: Costa Rica: Guanacaste: Area de Conservación Guanacaste: Sector Rincon Rain Forest: Conguera, <named-content xmlns:xlink="http://www.w3.org/1999/xlink" content-type="dwc:verbatimCoordinates" xlink:type="simple">10.9159N, 85.2663W</named-content>, 420m: ♂ H6428 (DHJPAR0040219) 4.vii.2010. Camino Rio Francia, <named-content xmlns:xlink="http://www.w3.org/1999/xlink" content-type="dwc:verbatimCoordinates" xlink:type="simple">10.9042N, 85.2865W</named-content>, 410m: ♂ H6628 (DHJPAR0021148) 7.vii.2007.</p></tp:treatment-sec></tp:taxon-treatment>
