# Supplementary material for: Lytopylus Förster (Hymenoptera, Braconidae, Agathidinae) species from Costa Rica, with an emphasis on specimens reared from caterpillars in Area de Conservación Guanacaste
Source: Zookeys. 2011 Sep 24;(130):379–419. doi: 10.3897/zookeys.130.1569 (PMC3252762; doi:10.3897/zookeys.130.1569)
Supplement: XML Treatment for Lytopylus vaughntani [file zookeys.130.1569-treatment12.xml]

<!DOCTYPE tp:taxon-treatment
  PUBLIC "-//TaxonX//DTD Taxonomic Treatment Publishing DTD v0 20100105//EN" "tax-treatment-NSO.dtd">
<tp:taxon-treatment xmlns:tp="http://www.plazi.org/taxpub"><tp:treatment-meta><mixed-citation publication-type="journal"><person-group><name><surname>Sharkey</surname><given-names>Michael J.</given-names></name><name><surname>Clutts</surname><given-names>Stephanie</given-names></name><name><surname>Tucker</surname><given-names>Erika M.</given-names></name><name><surname>Janzen</surname><given-names>Daniel</given-names></name><name><surname>Hallwachs</surname><given-names>Winnie</given-names></name><name><surname>Dapkey</surname><given-names>Tanya</given-names></name><name><surname>Smith</surname><given-names>M. Alex</given-names></name></person-group><article-title>
                    <italic>Lytopylus</italic> Förster (Hymenoptera, Braconidae, Agathidinae) species from Costa Rica, with an emphasis on specimens reared from caterpillars in Area de Conservación Guanacaste</article-title><source>Zookeys</source><day>24</day><month>9</month><year>2011</year><volume>2011</volume><issue>130</issue><fpage>379</fpage><lpage>419</lpage><pub-id pub-id-type="doi">10.3897/zookeys.130.1569</pub-id></mixed-citation></tp:treatment-meta><tp:nomenclature><tp:taxon-name>
                        <tp:taxon-name-part taxon-name-part-type="genus">Lytopylus</tp:taxon-name-part>
                        <tp:taxon-name-part taxon-name-part-type="species">vaughntani</tp:taxon-name-part>
                        <object-id xmlns:xlink="http://www.w3.org/1999/xlink" xlink:type="simple">urn:lsid:zoobank.org:act:9BF81C64-B4BB-4485-9BAF-5235847A2D46</object-id>
                    <object-id xmlns:xlink="http://www.w3.org/1999/xlink" xlink:type="simple">http://species-id.net/wiki/Lytopylus_vaughntani</object-id>
                    </tp:taxon-name><tp:taxon-authority>Sharkey</tp:taxon-authority><tp:taxon-status xmlns:xlink="http://www.w3.org/1999/xlink" xlink:type="simple">sp. n.</tp:taxon-status><xref ref-type="fig" rid="F30">Figs 30</xref><xref ref-type="fig" rid="F31">31</xref></tp:nomenclature><tp:treatment-sec sec-type="Description"><title>Description.</title><p>Body length 3.9 – 4.8 mm. Ovipositor length 3.1 – 3.8 mm. Gena acute posterolaterally, or rounded or with an obtuse angle posterolaterally. Longitudinal groove on interantennal prominence present. Protuberances on occiput absent. Propodeum with carinae forming areolae, median areola not rounded anteriorly. Notauli well-impressed, smooth without crenulae, or with one or two crenulae restricted to extreme anterior apex along border of mesoscutum. Posterior margin of syntergum 2+3 straight. Median syntergite 2 + 3 mostly smooth with longitudinal striae restricted to the transverse grooves, rarely the third lobe is partially striate. Forewing mostly or entirely infuscate. Color as in <xref ref-type="fig" rid="F30">Figs 30</xref>, <xref ref-type="fig" rid="F31">31</xref>. Color variation: Color is quite consistent across the six specimens examined. Some specimens are slightly paler than that shown in <xref ref-type="fig" rid="F30">figures 30</xref> and <xref ref-type="fig" rid="F31">31</xref> especially on the metasoma.</p><fig id="F30" position="float" orientation="portrait"><label>Figure 30.</label><caption><p><italic><tp:taxon-name>Lytopylus vaughntani</tp:taxon-name></italic> sp. n. Holotype <bold>a</bold> lateral habitus <bold>b</bold> dorsal habitus <bold>c</bold> wings.</p></caption><graphic xmlns:xlink="http://www.w3.org/1999/xlink" xlink:href="ZooKeys-130-379-g030.jpg" position="float" orientation="portrait" xlink:type="simple"/></fig><fig id="F31" position="float" orientation="portrait"><label>Figure 31.</label><caption><p><italic><tp:taxon-name>Lytopylus vaughntani</tp:taxon-name></italic> sp. n. Holotype <bold>a</bold> anterior head <bold>b</bold> dorsal propodeum <bold>c</bold> lateral head and mesosoma <bold>d</bold> dorsal head and mesosoma <bold>e</bold> dorsal metasoma.</p></caption><graphic xmlns:xlink="http://www.w3.org/1999/xlink" xlink:href="ZooKeys-130-379-g031.jpg" position="float" orientation="portrait" xlink:type="simple"/></fig></tp:treatment-sec><tp:treatment-sec sec-type="Molecular data"><title>Molecular data.</title><p>BOLD process ID/ Janzen parasitoid voucher/GenBank accession:</p><p><!--PageBreak--><!--PageBreak-->ASHYB1349-09/DHJPAR0030608/JN034730.</p></tp:treatment-sec><tp:treatment-sec sec-type="Distribution"><title>Distribution.</title><p>Heredia and Alajuela provinces, Costa Rica. Click here for a distribution map.</p></tp:treatment-sec><tp:treatment-sec sec-type="Biology"><title>Biology.</title><p>The single rearing is from an unidentified elachistid (<tp:taxon-name>Elachistidae</tp:taxon-name>, <tp:taxon-name>Stenomatinae</tp:taxon-name>) leaf roller/webber on the rain forest herbaceous composite <italic><tp:taxon-name>Fleischmannia pycnocephala</tp:taxon-name></italic> (<tp:taxon-name>Asteraceae</tp:taxon-name>).  While 52 rearing records from this plant have yielded a diverse array of <tp:taxon-name>Crambidae</tp:taxon-name>, <tp:taxon-name>Thyrididae</tp:taxon-name>, <tp:taxon-name>Tortricidae</tp:taxon-name> and <tp:taxon-name>Elachistidae</tp:taxon-name> parasitized by a diverse array of ichneumonids, tachinids and microgastrine braconids, this is the only <tp:taxon-name>Agathidinae</tp:taxon-name> encountered to date.</p></tp:treatment-sec><tp:treatment-sec sec-type="Etymology"><title>Etymology.</title><p>Named in honor of Vaughn Tan of Cambridge, Massachusetts, who has enthusiastically supported the conservation of the ACG forest occupied by this parasitoid wasp.</p></tp:treatment-sec><tp:treatment-sec sec-type="Material examined"><title>Material examined.</title><p><bold>Holotype</bold>: ♀H6614 (DHJPAR0030608) Costa Rica: Alajuela: Area de Conservación Guanacaste: Sector San Cristobal: Puente Palma: 13.ii.2009, <named-content xmlns:xlink="http://www.w3.org/1999/xlink" content-type="dwc:verbatimCoordinates" xlink:type="simple">10.916N, 85.379W</named-content>, 460m [AEI].</p><p><bold>Paratypes</bold> [AEI, HIC, INBio]: Costa Rica: Heredia: Est. Bio. La Selva: <named-content xmlns:xlink="http://www.w3.org/1999/xlink" content-type="dwc:verbatimCoordinates" xlink:type="simple">10.433N, 84.017W</named-content>, 150m: ♀H7080 vii.1998, ♂H7079 xii.1999. Sector Cocori: Limon: 1.1995, <named-content xmlns:xlink="http://www.w3.org/1999/xlink" content-type="dwc:verbatimCoordinates" xlink:type="simple">10.365N, 83.734W</named-content>, 100m: ♀: H6467, H7075, ♂H7077.</p></tp:treatment-sec></tp:taxon-treatment>
