# Supplementary material for: Lytopylus Förster (Hymenoptera, Braconidae, Agathidinae) species from Costa Rica, with an emphasis on specimens reared from caterpillars in Area de Conservación Guanacaste
Source: Zookeys. 2011 Sep 24;(130):379–419. doi: 10.3897/zookeys.130.1569 (PMC3252762; doi:10.3897/zookeys.130.1569)
Supplement: Supplementary material 1 — DELTA data matrix, images, and other files [file ZooKeys-130-379-s001.zip › Lytopylus images/key5]

*COMMENT Confirmatory characters - RTF.

*HEADING Key 5. Confirmatory characters

*NUMBER OF CONFIRMATORY CHARACTERS 3

*OUTPUT DIRECTORY rtf

*INPUT FILE markrtf

*PRINT COMMENT 
\pard\plain\s3\sa200\keepn\fs24\b{}Key 5. Confirmatory characters\b0{}
