# Supplementary material for: Lytopylus Förster (Hymenoptera, Braconidae, Agathidinae) species from Costa Rica, with an emphasis on specimens reared from caterpillars in Area de Conservación Guanacaste
Source: Zookeys. 2011 Sep 24;(130):379–419. doi: 10.3897/zookeys.130.1569 (PMC3252762; doi:10.3897/zookeys.130.1569)
Supplement: Supplementary material 1 — DELTA data matrix, images, and other files [file ZooKeys-130-379-s001.zip › Lytopylus images/key5a]

*COMMENT Confirmatory characters - HTML.

*COMMENT Change My_Title and My_Authors throughout.

*HEADING Key 5a. Confirmatory characters

*NUMBER OF CONFIRMATORY CHARACTERS 3

*OUTPUT DIRECTORY www

*PRINT COMMENT 
<head>
<title>
My_Title
- Key 5a. Confirmatory characters
</title>
<meta name="description"
content="Key for
My_Title,
generated from a DELTA database.">
</head>

<body>
<a href="http://biodiversity.uno.edu/delta/">
<img align=right border=0 src="deltlogo.gif"></a>
<h1><b>
My_Title
</b></h1>
<h2>
My_Authors
</h2>
<p><hr noshade>

<h2>Key 5a. Confirmatory characters</h2>
<dl>

*INPUT FILE markhtm
