# Supplementary material for: Lytopylus Förster (Hymenoptera, Braconidae, Agathidinae) species from Costa Rica, with an emphasis on specimens reared from caterpillars in Area de Conservación Guanacaste
Source: Zookeys. 2011 Sep 24;(130):379–419. doi: 10.3897/zookeys.130.1569 (PMC3252762; doi:10.3897/zookeys.130.1569)
Supplement: Supplementary material 1 — DELTA data matrix, images, and other files [file ZooKeys-130-379-s001.zip › chars]

*SHOW ~ Character list.

*CHARACTER LIST
#1. click on all lateral habitus images that match your specimen/
       1. \i{}L. vaughntani\i0{} /
       2. \i{}L. bradzlotnicki\i0{}/
       3. \i{}L. rebeccashapleyae\i0{}/
       4. \i{}L. sandraberriosae\i0{} /
       5. \i{}L. flavicalcar\i0{}/
       6. \i{}L. robpringlei\i0{}/
       7. \i{}L. gregburtoni\i0{}/
       8. \i{}L. colleenhitchcockae\i0{}/
       9. \i{}L. jessicadimauroae\i0{}/
       10. \i{}L. macadamiae\i0{}/
       11. \i{}L. jessiehillae\i0{}/
       12. \i{}L. mingfangi\i0{}/

#2. forewing color pattern/
       1. banded yellow and infuscate/
       2. mostly or entirely infuscate/
       3. mostly or entirely hyaline (clear)/

#3. sculpture of third lobe of median syntergite 2+3 /
       1. mostly or entirely longitudinally striate/
       2. mostly or entirely smooth/

#4. presence of protuberences on occiput/
       1. present/
       2. absent/

#5. color pattern of femur/
       1. mostly or entiely melanic/
       2. mostly or entirely pale/

#6. color of hind coxa/
       1. mostly or entirely melanic/
       2. mostly or entirely pale/

#7. color of metasoma/
       1. mostly or entirely melanic/
       2. mostly or entirely pale/

#8. shape of posterior margin of syntergum 2+3 /
       1. convex, covering most of terminal terga/
       2. straight/

#9. sculpture of propodeum/
       1. with carinae forming areolae, median areola rounded anteriorly/
       2. mostly smooth, lacking areolae/
       3. with carinae forming areolae, median areola NOT rounded anteriorly/

#10. sculpture of notauli/
       1. with crenulae extending well along its length/
       2. smooth without crenulae, or with one or two crenulae restricted to
          extreme anterior apex along border of mesoscutum/

#11. shape of gena/
       1. acute posterolaterally/
       2. rounded or with an obtuse angle posterolaterally/
