# Supplementary material for: Lytopylus Förster (Hymenoptera, Braconidae, Agathidinae) species from Costa Rica, with an emphasis on specimens reared from caterpillars in Area de Conservación Guanacaste
Source: Zookeys. 2011 Sep 24;(130):379–419. doi: 10.3897/zookeys.130.1569 (PMC3252762; doi:10.3897/zookeys.130.1569)
Supplement: Supplementary material 1 — DELTA data matrix, images, and other files [file ZooKeys-130-379-s001.zip › cimages]

*COMMENT ~ Character images.

*CHARACTER IMAGES
#1. lathaball5x5.jpg
         <@feature x=198 y=209 w=758 h=30 m>
         <@state 1 x=438 y=454 w=221 h=30
                   x=334 y=243 w=403 h=241 m>
         <@state 2 x=7 y=451 w=226 h=34
                   x=8 y=248 w=310 h=237 m>
         <@state 3 x=748 y=453 w=252 h=29
                   x=748 y=246 w=238 h=231 m>
         <@state 4 x=11 y=168 w=266 h=37
                   x=5 y=2 w=276 h=205 m>
         <@state 5 x=590 y=177 w=208 h=30
                   x=595 y=4 w=392 h=205 m>
         <@state 6 x=301 y=175 w=204 h=30
                   x=294 y=2 w=287 h=205 m>
         <@state 7 x=805 y=704 w=194 h=32
                   x=598 y=499 w=398 h=234 m>
         <@state 8 x=679 y=963 w=260 h=31
                   x=676 y=754 w=277 h=246 m>
         <@state 9 x=407 y=959 w=255 h=37
                   x=421 y=752 w=235 h=244>
         <@state 10 x=0 y=963 w=222 h=33
                    x=4 y=752 w=396 h=244 m>
         <@state 11 x=0 y=703 w=225 h=34
                    x=6 y=504 w=302 h=232 m>
         <@state 12 x=361 y=703 w=202 h=31
                    x=321 y=501 w=262 h=237 m>
         <@ok x=960 y=926>
         <@cancel x=960 y=952>
         <@notes x=960 y=977>

#2. key2.jpg
         <@feature x=332 y=2 w=300 h=53 m>
         <@state 1 x=490 y=541 w=248 h=58
                   x=273 y=527 w=461 h=465 m>
         <@state 2 x=253 y=81 w=243 h=51
                   x=6 y=56 w=496 h=439 m>
         <@state 3 x=699 y=23 w=263 h=51
                   x=515 y=60 w=482 h=432 m>
         <@ok x=970 y=862>
         <@cancel x=970 y=955>

#3. key11a.jpg
         <@feature x=368 y=9 w=359 h=71 m>
         <@state 1 x=56 y=878 w=300 h=68
                   x=5 y=89 w=535 h=893 m>
         <@state 2 x=584 y=908 w=300 h=68
                   x=556 y=106 w=408 h=793 m>
         <@ok x=968 y=831>
         <@cancel x=968 y=943>

#4. key9a.jpg
         <@feature x=284 y=3 w=300 h=38 m>
         <@state 1 x=226 y=120 w=117 h=38
                   x=5 y=60 w=408 h=810 m>
         <@state 2 x=761 y=138 w=145 h=38
                   x=430 y=63 w=568 h=925 m>
         <@ok x=0 y=883>
         <@cancel x=0 y=948>

#5. key8femur.jpg
         <@feature x=360 y=0 w=300 h=129 m>
         <@state 1 x=139 y=851 w=300 h=129
                   x=3 y=140 w=530 h=828 m>
         <@state 2 x=611 y=851 w=300 h=129
                   x=544 y=146 w=418 h=828 m>
         <@ok x=967 y=694>
         <@cancel x=967 y=918>

#6. key8coxa.jpg
         <@feature x=452 y=17 w=176 h=135 m>
         <@state 1 x=131 y=823 w=300 h=129
                   x=3 y=162 w=531 h=838 m>
         <@state 2 x=602 y=862 w=300 h=129
                   x=545 y=179 w=418 h=784 m>
         <@ok x=968 y=683>
         <@cancel x=968 y=907>

#7. key1.jpg
         <@feature x=379 y=11 w=221 h=33 m>
         <@state 1 x=329 y=437 w=258 h=33
                   x=5 y=51 w=991 h=428 m>
         <@state 2 x=314 y=964 w=300 h=31
                   x=7 y=509 w=929 h=487 m>
         <@ok x=944 y=912>
         <@cancel x=944 y=966>

#8. key4a.jpg
         <@feature x=297 y=11 w=335 h=71 m>
         <@state 1 x=80 y=891 w=300 h=82
                   x=3 y=99 w=439 h=888 m>
         <@state 2 x=643 y=905 w=138 h=85
                   x=452 y=110 w=511 h=887 m>
         <@ok x=973 y=806>
         <@cancel x=973 y=947>

#9. key4b.jpg
         <@feature x=337 y=4 w=300 h=31 m>
         <@state 1 x=11 y=15 w=301 h=79
                   x=7 y=36 w=476 h=389 m>
         <@state 2 x=60 y=929 w=355 h=32
                   x=4 y=443 w=478 h=553 m>
         <@state 3 x=594 y=402 w=340 h=93
                   x=501 y=40 w=450 h=953 m>
         <@ok x=959 y=928>
         <@cancel x=959 y=981>

#10. key3notauli.jpg
          <@feature x=313 y=9 w=300 h=26 m>
          <@state 1 x=143 y=74 w=592 h=27
                    x=9 y=36 w=988 h=453 m>
          <@state 2 x=204 y=914 w=604 h=78
                    x=11 y=511 w=894 h=482 m>
          <@ok x=919 y=928>
          <@cancel x=919 y=970>

#11. key10a.jpg
          <@feature x=379 y=3 w=300 h=38 m>
          <@state 1 x=162 y=103 w=231 h=38
                    x=8 y=57 w=515 h=815 m>
          <@state 2 x=627 y=57 w=232 h=78
                    x=542 y=38 w=457 h=959 m>
          <@ok x=7 y=887>
          <@cancel x=7 y=952>

*COMMENT Data should be entered via the 'Character edit' dialog.
