# Supplementary material for: Lytopylus Förster (Hymenoptera, Braconidae, Agathidinae) species from Costa Rica, with an emphasis on specimens reared from caterpillars in Area de Conservación Guanacaste
Source: Zookeys. 2011 Sep 24;(130):379–419. doi: 10.3897/zookeys.130.1569 (PMC3252762; doi:10.3897/zookeys.130.1569)
Supplement: Supplementary material 1 — DELTA data matrix, images, and other files [file ZooKeys-130-379-s001.zip › cnotes]

*COMMENT ~ Character notes.

*CHARACTER NOTES
#1. There is variation in the color patterns of most species so
  be conservative and click on several images if they seem close to your
  specimen

*COMMENT Data should be entered via the 'Character edit' dialog.
