# Supplementary material for: Lytopylus Förster (Hymenoptera, Braconidae, Agathidinae) species from Costa Rica, with an emphasis on specimens reared from caterpillars in Area de Conservación Guanacaste
Source: Zookeys. 2011 Sep 24;(130):379–419. doi: 10.3897/zookeys.130.1569 (PMC3252762; doi:10.3897/zookeys.130.1569)
Supplement: Supplementary material 1 — DELTA data matrix, images, and other files [file ZooKeys-130-379-s001.zip › headc]

*COMMENT ~ Character headings (for printing the character list).

*COMMENT : CHARACTER HEADINGS
#1. \b{}Synonyms\b0{}
#2. \b{}Habit, vegetative morphology\b0{}
#12. \b{}Inflorescence\b0{}
#25. \b{}Female-sterile spikelets\b0{}
#26. \b{}Female-fertile spikelets, florets, fruit\b0{}
#68. \b{}Photosynthetic pathway, leaf blade anatomy\b0{}
#77. \b{}Special diagnostic feature\b0{}
#78. \b{}Taxonomy, distribution\b0{}
#87. \b{}Anatomical references\b0{}
#88. \b{}Miscellaneous\b0{}
