# Supplementary material for: Lytopylus Förster (Hymenoptera, Braconidae, Agathidinae) species from Costa Rica, with an emphasis on specimens reared from caterpillars in Area de Conservación Guanacaste
Source: Zookeys. 2011 Sep 24;(130):379–419. doi: 10.3897/zookeys.130.1569 (PMC3252762; doi:10.3897/zookeys.130.1569)
Supplement: Supplementary material 1 — DELTA data matrix, images, and other files [file ZooKeys-130-379-s001.zip › INTKEY.INI]

*FILE CH ICHARS
*FILE TA IITEMS

*SET RBASE 1.4
*DISPLAY IMAGES AUTO

*DEFINE BUTTON intros.bmp
"CONTENTS CONTENTS.IND"
"Introduction"
"This button allows you to display the introduction to the package."

*DEFINE INFORMATION "Diagnostic description" "diagnose ?S none" 
*DEFINE INFORMATION "Full description" "describe ?S all" 
