# Supplementary material for: Lytopylus Förster (Hymenoptera, Braconidae, Agathidinae) species from Costa Rica, with an emphasis on specimens reared from caterpillars in Area de Conservación Guanacaste
Source: Zookeys. 2011 Sep 24;(130):379–419. doi: 10.3897/zookeys.130.1569 (PMC3252762; doi:10.3897/zookeys.130.1569)
Supplement: Supplementary material 1 — DELTA data matrix, images, and other files [file ZooKeys-130-379-s001.zip › intro.txt]

Interactive key to Lytopylus species from Costa Rica
Created by M. J. Sharkey, Cheryl Lindsay and Dicky S. Yu
Department of Entomology
University of Kentucky
S-225 Agricultural Science Building - North
Lexington, Kentucky  40546, U.S.A.
