# Supplementary material for: Lytopylus Förster (Hymenoptera, Braconidae, Agathidinae) species from Costa Rica, with an emphasis on specimens reared from caterpillars in Area de Conservación Guanacaste
Source: Zookeys. 2011 Sep 24;(130):379–419. doi: 10.3897/zookeys.130.1569 (PMC3252762; doi:10.3897/zookeys.130.1569)
Supplement: Supplementary material 1 — DELTA data matrix, images, and other files [file ZooKeys-130-379-s001.zip › items]

*SHOW ~ Item descriptions

*ITEM DESCRIPTIONS

# \i{}Lytopylus bradzlotnicki\i0{}/
1,2 2,3 3,2 4,2 5,2 6,1 7,1 8,2 9,3 10,1 11,2

# \i{}Lytopylus colleenhitchcockae\i0{}/
1,8 2,2 3,1 4,2 5,1 6,1 7,2 8,2 9,3 10,1/2 11,1/2

# \i{}Lytopylus flavicalcar\i0{}/
1,5 2,2 3,2 4,2 5,1/2 6,1/2 7,2 8,2 9,2 10,2 11,2

# \i{}Lytopylus gregburtoni\i0{}/
1,7 2,2 3,2 4,1 5,1 6,1 7,2 8,2 9,3 10,2 11,1/2

# \i{}Lytopylus jessicadimauroae\i0{}/
1,9 2,2 3,1 4,2 5,2 6,2 7,2 8,2 9,3 10,2 11,1

# \i{}Lytopylus jessiehillae\i0{}/
1,11/12 2,2 3,1 4,2 5,1/2 6,1 7,2 8,1 9,1 10,2 11,2

# \i{}Lytopylus macadamiae\i0{}/
1,10 2,2 3,1 4,2 5,1/2 6,2 7,2 8,2 9,3 10,2 11,2

# \i{}Lytopylus mingfangi\i0{}/
1,11/12 2,2 3,2 4,2 5,1/2 6,1 7,2 8,1 9,1 10,2 11,2

# \i{}Lytopylus rebeccashapleyae\i0{}/
1,3 2,3 3,2 4,2 5,2 6,1 7,1 8,2 9,1/3 10,2 11,1

# \i{}Lytopylus robpringlei\i0{}/
1,6 2,2 3,1 4,2 5,2 6,1/2 7,2 8,2 9,3 10,2 11,2

# \i{}Lytopylus sandraberriosae\i0{} /
1,4 2,1 3,- 4,2 5,2 6,1 7,1 8,2 9,1/3 10,2 11,2

# \i{}Lytopylus vaughntani\i0{} /
1,1 2,2 3,2 4,2 5,1 6,1 7,1 8,2 9,3 10,2 11,1/2
