# Supplementary material for: Lytopylus Förster (Hymenoptera, Braconidae, Agathidinae) species from Costa Rica, with an emphasis on specimens reared from caterpillars in Area de Conservación Guanacaste
Source: Zookeys. 2011 Sep 24;(130):379–419. doi: 10.3897/zookeys.130.1569 (PMC3252762; doi:10.3897/zookeys.130.1569)
Supplement: Supplementary material 1 — DELTA data matrix, images, and other files [file ZooKeys-130-379-s001.zip › markhtm]

*COMMENT ~ Markup for HTML output.

*COMMENT Change My_Title, My_Authors, and My_URL throughout.

*OUTPUT FORMAT HTML

*TYPESETTING MARKS !
#1. <range symbol>
 !&#150;!
#2. <PRINT CHARACTER LIST: before each character (or character heading if
present)>

#3. <PRINT CHARACTER LIST: before the first character (or character heading if
present) (and before 2) (it was used for TYPSET tabs and indentations)>

#4. <PRINT CHARACTER LIST: before a character heading>
 !<p><dt><font size=+1>!
#5. <PRINT CHARACTER LIST: after a character heading>
 !</font>!
#6. <PRINT CHARACTER LIST: before each character>
 !<p><dt>!
#7. <PRINT CHARACTER LIST: before a state description>
 !<dd>!
#8. <PRINT CHARACTER LIST: before character notes>
 !<p><dd>!
#9. <PRINT ITEM DESCRIPTIONS: before item, with natural language>
 !<p>!
#10. <PRINT ITEM DESCRIPTIONS: before item, without natural language>
 !<p>!
#11. <PRINT ITEM DESCRIPTIONS: after item name>
 !<br>!
#12. <not used>

#13. <NATURAL LANGUAGE: before each item (or item heading if present)>

#14. <NATURAL LANGUAGE: before item name if at start of a file>
 !
<head>
<title>
My_Title
- @NAME
</title>
<meta name="description"
content="Description of @NAME, generated from a DELTA database.">
</head>

<body>
<a href="http://biodiversity.uno.edu/delta/">
<img align=right border=0 src="deltlogo.gif"></a>
<h1><b>
My_Title
</b></h1>
<h2>
My_Authors
</h2>
<p><hr noshade><p>

<font size=+1><b>
!
#15. <NATURAL LANGUAGE: after item name>
 !</b></font>!
#16. <NATURAL LANGUAGE: before a character which begins a new paragraph>
 !<p>!
#17. <NATURAL LANGUAGE: before an emphasized feature>
 !<i>!
#18. <NATURAL LANGUAGE: after an emphasized feature>
 !</i>!
#19. <NATURAL LANGUAGE: before an emphasized character>
 !<b><i>!
#20. <NATURAL LANGUAGE: after an emphasized character>
 !</i></b>!
#21. <NATURAL LANGUAGE: before an emphasized state description>
 !<b><i>!
#22. <NATURAL LANGUAGE: after an emphasized state description>
 !</i></b>!
#23. <PRINT ITEM NAMES: before item name>
 !<p>!
#24. <PRINT UNCODED CHARACTERS: before list of uncoded characters>
 !<p>!
#25. <NATURAL LANGUAGE: before a non-comment section of an item name>

#26. <NATURAL LANGUAGE: after non-comment section of an item name>

#27. <NATURAL LANGUAGE: after each item; precedes mark 29>
 !<p><hr noshade>!
#28. <NATURAL LANGUAGE: at the start of each file>
 !<html>!
#29. <NATURAL LANGUAGE: after the last item in a file; follows mark 27 PRINT
CHARACTER LIST: after the character list; follows mark 40 KEY: at the end of the
key file; follows mark 50>
 !
<p> Cite this publication as:
‘My_Authors (2000 onwards).
‘My_Title:
Descriptions, Illustrations, Identification, and Information Retrieval.
Version: 21st September 2000.
<a href="http://My_URL">
http://My_URL</a>’.
Dallwitz (1980) and
Dallwitz, Paine and Zurcher (1993, 1995, 2000)
should also be cited (see <a href="refs.htm"> References</a>).

<p> <a href="../index.htm"><b>Index</b></a>
</body>
</html>
!
#30. <NATURAL LANGUAGE: before item heading>

#31. <NATURAL LANGUAGE: after item heading>

#32. <NATURAL LANGUAGE: before item subheading>

#33. <NATURAL LANGUAGE: after item subheading>

#34. <NATURAL LANGUAGE: before output file name in index file>
 !&#149;&nbsp;<a href="www/!
#35. <NATURAL LANGUAGE: between output file name and taxon name in index file>
 !">!
#36. <NATURAL LANGUAGE: after taxon name in index file>
 !</a>!
#37. <NATURAL LANGUAGE: before image file name in 'character for taxon images'>
 !&#149;&nbsp;<a href="!
#38. <NATURAL LANGUAGE: between image file name and subject>
 !">!
#39. <NATURAL LANGUAGE: after subject in 'character for taxon images'>
 !</a>!
#40. <PRINT CHARACTER LIST: after the character list; precedes mark 29>
 !</dl><p><hr noshade>!
#41. <KEY: parameters>
 !
<p><i>Characters:</i> @nchar in data, @ncincl included, @ncinkey in key.
<br><i>Items:</i> @ntaxa in data, @ntincl included, @ntinkey in key.
<br><i>Parameters:</i> Rbase = @rbase Abase = @abase Reuse = @reuse Varywt =
@varywt
<br><i>Characters included:</i> @cmask
<br><i>Character reliabilities:</i> @rel
!
#42. <KEY: first lead of first node of key>
 !
<p><table cellspacing=0 cellpadding=0 width=100%><tr valign="top">
<td width=6%><a name="@node">@node</a>(0).</td>
<td><ul type="disc">
<li>@state
!
#43. <KEY: first lead of any node of key except the first node>
 !
<p><table cellspacing=0 cellpadding=0 width=100%><tr valign="top">
<td width=6%><a name="@node">@node</a>(<a href="#@from">@from</a>).</td>
<td><ul type="disc">
<li>@state
!
#44. <KEY: subsequent lead of any node>
 !<li>@state!
#45. <KEY: first destination of a lead which is a taxon name>
 !...&nbsp;<b>@to</b>!
#46. <KEY: subsequent destination of a lead (which must be a taxon name)>
 !,&nbsp;<b>@to</b>!
#47. <KEY: after taxon name(s)>
 !</li>!
#48. <KEY: destination of a lead which is a node of the key>
 !...&nbsp;<a href="#@to">@to</a></li>!
#49. <KEY: after each node>
 !</ul></td></tr></table>!
#50. <KEY: at end of key; precedes mark 29>
 !
<br><br><br><br><br><br><br><br><br><br><br><br><br><br><br><br><br>
<br><br><br><br><br><br><br><br><br><br>
!
#51. <NATURAL LANGUAGE: before item name if not at start of a file>
 !<font size=+1><b>!
