# Supplementary material for: Lytopylus Förster (Hymenoptera, Braconidae, Agathidinae) species from Costa Rica, with an emphasis on specimens reared from caterpillars in Area de Conservación Guanacaste
Source: Zookeys. 2011 Sep 24;(130):379–419. doi: 10.3897/zookeys.130.1569 (PMC3252762; doi:10.3897/zookeys.130.1569)
Supplement: Supplementary material 1 — DELTA data matrix, images, and other files [file ZooKeys-130-379-s001.zip › markrtf]

*COMMENT ~ Markup for RTF output.

*PRINT WIDTH 0

*TYPESETTING MARKS !
#1. <range symbol>
 !\endash{}!
#2. <PRINT CHARACTER LIST: before each character (or character heading if
present)>

#3. <PRINT CHARACTER LIST: before the first character (or character heading if
present) (and before 2) (it was used for TYPSET tabs and indentations)>

#4. <PRINT CHARACTER LIST: before a character heading>
 !\par\pard\plain\s10\ql\sb300\sa100\li0\fi0\keep\keepn\fs24{}!
#5. <PRINT CHARACTER LIST: after a character heading>

#6. <PRINT CHARACTER LIST: before each character>
 !\par\pard\plain\s11\ql\sb0\sa0\li705\fi-705\fs20{}!
#7. <PRINT CHARACTER LIST: before a state description>
 !\par\pard\plain\s12\ql\sb0\sa0\li705\fi-200\fs20{}!
#8. <PRINT CHARACTER LIST: before character notes>
 !\par\pard\plain\s13\ql\sb0\sa0\li505\fi400\fs20{}!
#9. <PRINT ITEM DESCRIPTIONS: before item, with natural language>
 !\par\pard\plain\ql\sb300\sa0\keepn\fs20{}!
#10. <PRINT ITEM DESCRIPTIONS: before item, without natural language>
 !\par\pard\plain\ql\sb300\sa0\keepn\fs20{}!
#11. <PRINT ITEM DESCRIPTIONS: after item name>
 !\par\pard\plain\ql\sb0\sa0\fs20{}!
#12. <not used>

#13. <NATURAL LANGUAGE: before each item (or item heading if present)>

#14. <NATURAL LANGUAGE: before item name if at start of a file>
 !\pard\plain\s21\ql\sb0\sa100\li0\fi0\keep\keepn\b\fs24{}!
#15. <NATURAL LANGUAGE: after item name>
 !\fs20\b0{}!
#16. <NATURAL LANGUAGE: before a character which begins a new paragraph>
 !\par\pard\plain\qj\s22\sb0\sa0\li0\fi340\fs20{}!
#17. <NATURAL LANGUAGE: before an emphasized feature>
 !\i{}!
#18. <NATURAL LANGUAGE: after an emphasized feature>
 !\i0{}!
#19. <NATURAL LANGUAGE: before an emphasized character>
 !\b\i{}!
#20. <NATURAL LANGUAGE: after an emphasized character>
 !\i0\b0{}!
#21. <NATURAL LANGUAGE: before an emphasized state description>
 !\b\i{}!
#22. <NATURAL LANGUAGE: after an emphasized state description>
 !\i0\b0{}!
#23. <PRINT ITEM NAMES: before item name>
 !\par\pard\plain\ql\sb0\sa0\fs20{}!
#24. <PRINT UNCODED CHARACTERS: before list of uncoded characters>
 !\par\pard\ql\sb200\sa0{}!
#25. <NATURAL LANGUAGE: before a non-comment section of an item name>

#26. <NATURAL LANGUAGE: after non-comment section of an item name>

#27. <NATURAL LANGUAGE: after each item; precedes mark 29>

#28. <NATURAL LANGUAGE: at the start of each file. Current settings are
Australian English, A4 paper, margins 2.5cm. For US English, Letter paper,
margins 1", substitute the following.
\deflang1033\paperw12242\paperh15842\margl1440\margr1440\margt1440\margb1440{} >
 !{\rtf1\ansi\ansicpg1252\uc1\deff0{}
\deflang3081\paperw11906\paperh16838\margl1418\margr1418\margt1418\margb1418{}
{\fonttbl
{\f0\froman\fcharset0\fprq2{}Times New Roman;}
{\f1\froman\fcharset2\fprq2{}Symbol;}
{\f2\fswiss\fcharset0\fprq2{}Arial;}
}
{\stylesheet
{\qj\fi340\fs20\snext0{}Normal;}
{\s1\qc\sb500\sa100\keepn\b\f2\fs32\kerning28\sbasedon0\snext0{}Heading 1;}
{\s2\qc\sb500\sa100\keepn\b\f2\fs28\kerning28\sbasedon0\snext0{}Heading 2;}
{\s3\ql\sb500\sa100\keepn\b\f2\fs24\sbasedon0\snext0{}Heading 3;}
{\s6\ql\sb0\sa0\li340\fi-340\fs20\sbasedon0{}References;}
{\s10\ql\sb300\sa100\li0\fi0\keep\keepn\fs24\sbasedon0{}Character Heading;}
{\s11\ql\sb0\sa0\li705\fi-705\fs20\sbasedon0{}Feature;}
{\s12\ql\sb0\sa0\li705\fi-200\fs20\sbasedon0{}State;}
{\s13\ql\sb0\sa0\li505\fi400\fs20\sbasedon0{}Character Note;}
{\s20\qc\sb300\sa0\li0\fi0\keep\keepn\fs24\sbasedon0{}Taxon Heading;}
{\s21\ql\sb300\sa100\li0\fi0\keep\keepn\b\fs24\sbasedon0{}Taxon Name;}
{\s22\qj\sb0\sa0\li0\fi340\fs20\sbasedon0{}Description;}
{\s30\ql\sb0\sa0\fi-907\li907\tx680\tqr\tldot\tx9072\fs20\sbasedon0{}Key;}
{\s31\ql\sb100\sa0\fi-907\li907\tx680\tqr\tldot\tx9072\fs20\sbasedon30{}Key
First Lead;}
}
\widowctrl{}!
#29. <NATURAL LANGUAGE: after the last item in a file; follows mark 27 PRINT
CHARACTER LIST: after the character list; follows mark 40 KEY: at the end of the
key file; follows mark 50>
 !}!
#30. <NATURAL LANGUAGE: before item heading>
 !\par\pard\plain\s20\qc\sb0\sa0\li0\fi0\keep\keepn\fs24\b{}!
#31. <NATURAL LANGUAGE: after item heading>
 !\b0\fs20{}!
#32. <NATURAL LANGUAGE: before item subheading>

#33. <NATURAL LANGUAGE: after item subheading>

#34. <NATURAL LANGUAGE: before output file name in index file>

#35. <NATURAL LANGUAGE: between output file name and taxon name in index file>

#36. <NATURAL LANGUAGE: after taxon name in index file>

#37. <NATURAL LANGUAGE: before image file name in 'character for taxon images';
note that absolute path for images must be set>
 !\par\pard\plain\s21\qc\sb300\sa0\li0\fi0\fs20\keepn{\field{\*\fldinst
{ INCLUDEPICTURE "D:\\\\DELTA\\\\sample\\\\images\\\\!
#38. <NATURAL LANGUAGE: between image file name and subject>
 !" \\* MERGEFORMAT \\d }}}\par\pard\plain\s21\qj\sb200\sa0\li0\fi0\fs20\b{}!
#39. <NATURAL LANGUAGE: after subject in 'character for taxon images'>
 !\b0{}!
#40. <PRINT CHARACTER LIST: after the character list; precedes mark 29>

#41. <KEY: parameters>
 !\par\pard\plain\s6\sb100\li340\fi-340\fs20{}\i{}Characters:\i0{} @nchar in
data, @ncincl included, @ncinkey in key.
\par\sb0{}\i{}Items:\i0{} @ntaxa in data, @ntincl included, @ntinkey in key.
\par{}\i{}Parameters:\i0{} Rbase = @rbase Abase = @abase Reuse = @reuse Varywt =
@varywt
\par{}\i{}Characters included:\i0{} @cmask
\par\sa100{}\i{}Character reliabilities:\i0{} @rel!
#42. <KEY: first lead of first node of key>
 !\par\pard\plain\s30\fi-907\li907\sb240\tx680\tqr\tldot\tx9070\fs20{}@node.\tab{}@state!
#43. <KEY: first lead of any node of key except the first node>
 !\par\pard\plain\s30\fi-907\li907\sb240\tx680\tqr\tldot\tx9070\fs20{}@node(@from).\tab{}@state!
#44. <KEY: subsequent lead of any node>
 !\par\pard\plain\s31\fi-907\li907\sb0\tx680\tqr\tldot\tx9070\fs20{}\tab{}@state!
#45. <KEY: first destination of a lead which is a taxon name>
 !\tab{} \b{}@to\b0{}!
#46. <KEY: subsequent destination of a lead (which must be a taxon name)>
 !\par\pard\plain\s31\tqr\tx9070\fs20{}\tab{} \b{}@to\b0{}!
#47. <KEY: after taxon name(s)>

#48. <KEY: destination of a lead which is a node of the key>
 !\tab{} @to!
#49. <KEY: after each node>

#50. <KEY: at end of key; precedes mark 29>

#51. <NATURAL LANGUAGE: before item name if not at start of a file>
 !\par\pard\plain\s21\ql\sb300\sa100\li0\fi0\keep\keepn\b\fs24{}!
