# Supplementary material for: Lytopylus Förster (Hymenoptera, Braconidae, Agathidinae) species from Costa Rica, with an emphasis on specimens reared from caterpillars in Area de Conservación Guanacaste
Source: Zookeys. 2011 Sep 24;(130):379–419. doi: 10.3897/zookeys.130.1569 (PMC3252762; doi:10.3897/zookeys.130.1569)
Supplement: Supplementary material 1 — DELTA data matrix, images, and other files [file ZooKeys-130-379-s001.zip › ofonts]

*COMMENT ~ Set fonts for image overlays.

*OVERLAY FONTS
  #1.  <DEFAULT FONT: used as the default for all text boxes>
          10 4 0 2 2 0 MS Sans Serif
  #2.  <BUTTON FONT: used for the text on push buttons>
          10 4 0 2 2 0 MS Sans Serif
  #3.  <FEATURE FONT: used for feature description text boxes>
          10 7 0 2 2 0 MS Sans Serif
