# Supplementary material for: Lytopylus Förster (Hymenoptera, Braconidae, Agathidinae) species from Costa Rica, with an emphasis on specimens reared from caterpillars in Area de Conservación Guanacaste
Source: Zookeys. 2011 Sep 24;(130):379–419. doi: 10.3897/zookeys.130.1569 (PMC3252762; doi:10.3897/zookeys.130.1569)
Supplement: Supplementary material 1 — DELTA data matrix, images, and other files [file ZooKeys-130-379-s001.zip › printch]

*SHOW Print the character list - HTML.

*COMMENT Change My_Title and My_Authors throughout.

*LISTING FILE printch.lst

*PRINT FILE www\chars.htm

*INPUT FILE specs

*PRINT CHARACTER LIST

*INPUT FILE markhtm

*INPUT FILE headc

*INPUT FILE cnotes

*PRINT COMMENT 
<head>
<title>
My_Title 
- Character List
</title>
<meta name="description"
content="Character list for 
My_Title, 
generated from a DELTA database.">
</head>

<body>
<a href="http://biodiversity.uno.edu/delta/">
<img align=right border=0 src="deltlogo.gif"></a>
<h1><b>
My_Title 
</b></h1>
<h2>
My_Authors
</h2>
<p><hr noshade>

<h2>Character List</h2> 
<dl>

*INPUT FILE chars
