# Supplementary material for: Lytopylus Förster (Hymenoptera, Braconidae, Agathidinae) species from Costa Rica, with an emphasis on specimens reared from caterpillars in Area de Conservación Guanacaste
Source: Zookeys. 2011 Sep 24;(130):379–419. doi: 10.3897/zookeys.130.1569 (PMC3252762; doi:10.3897/zookeys.130.1569)
Supplement: Supplementary material 1 — DELTA data matrix, images, and other files [file ZooKeys-130-379-s001.zip › printcr]

*SHOW Print the character list - RTF.

*LISTING FILE printcr.lst

*OUTPUT DIRECTORY rtf

*PRINT FILE chars.rtf

*INPUT FILE specs

*PRINT CHARACTER LIST

*INPUT FILE markrtf

*OMIT INNER COMMENTS

*INPUT FILE headc

*INPUT FILE cnotes

*PRINT COMMENT 
\pard\plain\s1\qc\sb0\sa100\keepn\b\f2\fs32\kerning28{}Character List

*INPUT FILE chars
