# Supplementary material for: Lytopylus Förster (Hymenoptera, Braconidae, Agathidinae) species from Costa Rica, with an emphasis on specimens reared from caterpillars in Area de Conservación Guanacaste
Source: Zookeys. 2011 Sep 24;(130):379–419. doi: 10.3897/zookeys.130.1569 (PMC3252762; doi:10.3897/zookeys.130.1569)
Supplement: Supplementary material 1 — DELTA data matrix, images, and other files [file ZooKeys-130-379-s001.zip › specs]

*SHOW ~ Dataset specifications.

*DATA BUFFER SIZE 4000

*NUMBER OF CHARACTERS 11

*MAXIMUM NUMBER OF STATES 12

*MAXIMUM NUMBER OF ITEMS 12

*CHARACTER TYPES

*NUMBERS OF STATES 1,12 2,3 9,3

*IMPLICIT VALUES

*DEPENDENT CHARACTERS

*MANDATORY CHARACTERS
