# Supplementary material for: Lytopylus Förster (Hymenoptera, Braconidae, Agathidinae) species from Costa Rica, with an emphasis on specimens reared from caterpillars in Area de Conservación Guanacaste
Source: Zookeys. 2011 Sep 24;(130):379–419. doi: 10.3897/zookeys.130.1569 (PMC3252762; doi:10.3897/zookeys.130.1569)
Supplement: Supplementary material 1 — DELTA data matrix, images, and other files [file ZooKeys-130-379-s001.zip › timages]

*COMMENT ~ Taxon images.

*TAXON IMAGES
# \i{}Lytopylus bradzlotnicki\i0{}/
     sp9_plate_2A.jpg
     sp9_plate_1A.jpg

# \i{}Lytopylus colleenhitchcockae\i0{}/
     sp2_plate_2A.jpg
     sp2_plate_1A.jpg

# \i{}Lytopylus flavicalcar\i0{}/
     flavicalcar2A.jpg
     flavicalcar1A.jpg

# \i{}Lytopylus gregburtoni\i0{}/
     sp13_plate_2A.jpg
     sp13_plate_1A.jpg

# \i{}Lytopylus jessicadimauroae\i0{}/
     sp5newplate_2A.jpg
     sp5newplate_1A.jpg

# \i{}Lytopylus jessiehillae\i0{}/
     sp_1D_long_plate_2A.jpg
     sp_1D_long_plate_1A.jpg

# \i{}Lytopylus macadamiae\i0{}/
     macadamaie_plate_2A.jpg
     macadamaie_plate_1A.jpg

# \i{}Lytopylus mingfangi\i0{}/
     sp_1Z_short_plate_2A.jpg
     sp_1Z_short_plate_1A.jpg

# \i{}Lytopylus rebeccashapleyae\i0{}/
     sp12_plate_2A.jpg
     sp12_plate_1A.jpg

# \i{}Lytopylus robpringlei\i0{}/
     sp6_plate_2A.jpg
     sp6_plate_1A.jpg

# \i{}Lytopylus sandraberriosae\i0{} /
     sp3_plate_2A.jpg
     sp3_plate_1A.jpg

# \i{}Lytopylus vaughntani\i0{} /
     sp10_plate_2A.jpg
     sp10_plate_1A.jpg

*COMMENT Data should be entered via the 'Item edit' dialog.
