# Supplementary material for: Lytopylus Förster (Hymenoptera, Braconidae, Agathidinae) species from Costa Rica, with an emphasis on specimens reared from caterpillars in Area de Conservación Guanacaste
Source: Zookeys. 2011 Sep 24;(130):379–419. doi: 10.3897/zookeys.130.1569 (PMC3252762; doi:10.3897/zookeys.130.1569)
Supplement: Supplementary material 1 — DELTA data matrix, images, and other files [file ZooKeys-130-379-s001.zip › todis]

*SHOW Translate into DIST format.

*COMMENT : HEADING Grass Genera #TIME #DATE

*LISTING FILE todis.lst

*INPUT FILE specs

*TRANSLATE INTO DIST FORMAT

*OMIT TYPESETTING MARKS

*COMMENT : EXCLUDE CHARACTERS 78-86

*DIST OUTPUT FILE ditems

*INPUT FILE items
