# Supplementary material for: Lytopylus Förster (Hymenoptera, Braconidae, Agathidinae) species from Costa Rica, with an emphasis on specimens reared from caterpillars in Area de Conservación Guanacaste
Source: Zookeys. 2011 Sep 24;(130):379–419. doi: 10.3897/zookeys.130.1569 (PMC3252762; doi:10.3897/zookeys.130.1569)
Supplement: Supplementary material 1 — DELTA data matrix, images, and other files [file ZooKeys-130-379-s001.zip › toint.lst]

 
CONFOR version 2.25 Windows
 
M.J. Dallwitz, T.A. Paine and E.J. Zurcher
 
CSIRO Division of Entomology, GPO Box 1700, Canberra, ACT 2601, Australia
Phone +61 2 6246 4075. Fax +61 2 6246 4000. Email delta@ento.csiro.au
 
Translate into INTKEY format. 
 
toint,3        *LISTING FILE toint.lst
toint,4         
toint,5        *COMMENT Heading which will appear in the Intkey title bar.
toint,6         
toint,7        *COMMENT : HEADING DELTA Sample Data
toint,8         
toint,9        *COMMENT Subheading which will appear in the Intkey log file.
toint,10        
toint,11       *COMMENT : REGISTRATION SUBHEADING Version: 21st September 2000.
toint,12        
toint,13       *INPUT FILE specs
specs,1        *SHOW ~ Dataset specifications.
specs,2         
specs,3        *DATA BUFFER SIZE 4000
specs,4         
specs,5        *NUMBER OF CHARACTERS 11
specs,6         
specs,7        *MAXIMUM NUMBER OF STATES 12
specs,8         
specs,9        *MAXIMUM NUMBER OF ITEMS 12
specs,10        
specs,11       *CHARACTER TYPES
specs,12        
specs,13       *NUMBERS OF STATES 1,12 2,3 9,3
specs,14        
specs,15       *IMPLICIT VALUES
specs,16        
specs,17       *DEPENDENT CHARACTERS
specs,18        
specs,19       *MANDATORY CHARACTERS
specs,20       *PREVIOUS INPUT FILE
toint,14        
toint,15       *TRANSLATE INTO INTKEY FORMAT
toint,16        
toint,17       *OMIT INNER COMMENTS
toint,18        
toint,19       *COMMENT Specify a text character or characters containing synonyms, common
toint,20       names, etc. These characters can be searched in Intkey.
toint,21        
toint,22       *COMMENT : CHARACTER FOR SYNONOMY 1
toint,23        
toint,24       *COMMENT Specify character(s) for which the word 'or' will be omitted between
toint,25       states in descriptions. Typically used for geographical-distribution characters.
toint,26        
toint,27       *COMMENT : OMIT OR FOR CHARACTER 86
toint,28        
toint,29       *COMMENT : EXCLUDE CHARACTERS 88-89
toint,30        
toint,31       *COMMENT Influences the order in which characters appear in 'best' order in
toint,32       Intkey. A reliability of 0 causes the character to be omitted from the 'best'
toint,33       list, and from diagnostic descriptions.
toint,34        
toint,35       *COMMENT : CHARACTER RELIABILITIES
toint,36       1,0 2-5,7 6,5 7-10,7 11-13,8 14-24,7 25,0 26,7 27,8 28-38,7 39,5 40-43,7 44,8
toint,37       45-47,7 48,8 49-63,7 64,6 65,7 66,8 67,7 68,3 69,0 70,5 71-76,0 77,7.1 78-87,0
toint,38        
toint,39       *COMMENT : NEW PARAGRAPHS AT CHARACTERS 1-2 12 25-26 68 77-78 87-89
toint,40        
toint,41       *COMMENT Headings within in taxon descriptions. The numbers specify the
toint,42       character before which the heading is placed.
toint,43        
toint,44       *COMMENT : ITEM SUBHEADINGS
toint,45       #1. \pard\li0\fi340
toint,46       #2. \pard\li0\fi340\b{}Habit, vegetative morphology\b0{}.
toint,47       #12. \pard\li0\fi340\b{}Inflorescence\b0{}.
toint,48       #25. \pard\li0\fi340\b{}Female-sterile spikelets\b0{}.
toint,49       #26. \pard\li0\fi340\b{}Female-fertile spikelets, florets, fruit\b0{}.
toint,50       #68. \pard\li0\fi340\b{}Photosynthetic pathway, leaf blade anatomy\b0{}.
toint,51       #77. \pard\li0\fi340\b{}Special diagnostic feature.\b0{}
toint,52       #78. \pard\li0\fi340\b{}Taxonomy, distribution\b0{}.
toint,53       #87. \pard\li0\fi340\b{}Anatomical references\b0{}.
toint,54       #88. \pard\li0\fi340\b{}Miscellaneous\b0{}.
toint,55        
toint,56       *INPUT FILE cnotes
cnotes,1       *COMMENT ~ Character notes.
cnotes,2        
cnotes,3       *CHARACTER NOTES
cnotes,8       *COMMENT Data should be entered via the 'Character edit' dialog.
cnotes,9       *PREVIOUS INPUT FILE
toint,57        
toint,58       *INPUT FILE ofonts
ofonts,1       *COMMENT ~ Set fonts for image overlays.
ofonts,2        
ofonts,3       *OVERLAY FONTS
ofonts,4         #1.  <DEFAULT FONT: used as the default for all text boxes>
ofonts,5                 10 4 0 2 2 0 MS Sans Serif
ofonts,6         #2.  <BUTTON FONT: used for the text on push buttons>
ofonts,7                 10 4 0 2 2 0 MS Sans Serif
ofonts,8         #3.  <FEATURE FONT: used for feature description text boxes>
ofonts,9                 10 7 0 2 2 0 MS Sans Serif
ofonts,10      *PREVIOUS INPUT FILE
toint,59        
toint,60       *INPUT FILE cimages
cimages,1      *COMMENT ~ Character images.
cimages,2       
cimages,3      *CHARACTER IMAGES
cimages,128    *COMMENT Data should be entered via the 'Character edit' dialog.
cimages,129    *PREVIOUS INPUT FILE
toint,61        
toint,62       *INPUT FILE timages
timages,1      *COMMENT ~ Taxon images.
timages,2       
timages,3      *TAXON IMAGES
timages,52     *COMMENT Data should be entered via the 'Item edit' dialog.
timages,53     *PREVIOUS INPUT FILE
toint,63        
toint,64       *COMMENT If you want Intkey to link to descriptions generated by 'tonatsr',
toint,65       activate the following directive. Before running this file (toint), you must
toint,66       modify 'ofiles', and make additions to your data as described in 'ofiles'.
toint,67        
toint,68       *COMMENT : INPUT FILE ofiles
toint,69        
toint,70       *INTKEY OUTPUT FILE ichars
toint,71        
toint,72       *INPUT FILE chars
chars,1        *SHOW ~ Character list.
chars,2         
chars,3        *CHARACTER LIST
chars,60       *PREVIOUS INPUT FILE
toint,73        
toint,74       *INTKEY OUTPUT FILE iitems
toint,75        
toint,76       *INPUT FILE items
items,1        *SHOW ~ Item descriptions
items,2         
items,3        *ITEM DESCRIPTIONS
items,40       *PREVIOUS INPUT FILE
toint,77       *END
Normal Termination.
 
Output files - 
   toint.lst
   ichars
   iitems
