# Supplementary material for: Lytopylus Förster (Hymenoptera, Braconidae, Agathidinae) species from Costa Rica, with an emphasis on specimens reared from caterpillars in Area de Conservación Guanacaste
Source: Zookeys. 2011 Sep 24;(130):379–419. doi: 10.3897/zookeys.130.1569 (PMC3252762; doi:10.3897/zookeys.130.1569)
Supplement: Supplementary material 1 — DELTA data matrix, images, and other files [file ZooKeys-130-379-s001.zip › tonath]

*SHOW Translate into natural language - HTML.

*COMMENT ++++++++++++++++++++++++++++++++++++++++++++++++++++++++++++++++

*COMMENT Warning. This will not work properly unless you have a character

*COMMENT specifying names for the output files. See file 'ofiles'.

*COMMENT ++++++++++++++++++++++++++++++++++++++++++++++++++++++++++++++++

*COMMENT Change My_Title, My_Authors, and My_URL throughout.

*LISTING FILE tonath.lst

*OUTPUT DIRECTORY www

*PRINT FILE implicit.htm

*INPUT FILE specs

*TRANSLATE INTO NATURAL LANGUAGE

*INPUT FILE markhtm

*IMAGE DIRECTORY ..\images

*INPUT FILE ofiles

*INPUT FILE layout

*INPUT FILE timages

*INDEX OUTPUT FILE .\index.htm

*INDEX TEXT 
<html>
<head>
<title>
My_Title
- Index
</title>
<meta name="description"
content="My_Title:
Descriptions, Illustrations, Identification, and Information Retrieval.
My_Authors.">
<meta name="keywords"
content="classification, DELTA, Intkey, key, keys">
</head>

<body>
<a href="http://biodiversity.uno.edu/delta/">
<img align=right border=0 src="www/deltlogo.gif"></a>
<h1><b>
My_Title
</b></h1>
<h2>
My_Authors
</h2>
<p><hr noshade>

<p><h2>Index</h2>

<h3>
<a href="www/intro.htm">Introduction</a>
&#149;&nbsp;<a href="#citation">Citation</a> 
&#149;&nbsp;<a href="www/ack.htm">Acknowledgements</a>
&#149;&nbsp;<a href="www/refs.htm">References</a>
</h3>
<h3><a href="www/ident.htm">Identification and Information Retrieval</a>
(Windows 95/NT or later)</h3>
<h3><a href="www/chars.htm">Character List</a></h3>
<h3><a href="www/implicit.htm">Implicit Attributes</a></h3>

<h3><b>Descriptions</b></h3>

*INPUT FILE chars

*PRINT COMMENT 
<head>
<title>
My_Title
- Implicit Attributes
</title>
<meta name="description"
content="Implicit attributes for 
My_Title,
generated from a DELTA database.">
</head>

<body>
<a href="http://biodiversity.uno.edu/delta/">
<img align=right border=0 src="deltlogo.gif"></a>
<h1><b>
My_Title
</b></h1>
<h2>
My_Authors
</h2>
<p><hr noshade>

<h2>Implicit Attributes</h2>
<p>Unless indicated otherwise, the following attributes are implicit
throughout the descriptions, except where the characters concerned are
inapplicable.

*TRANSLATE IMPLICIT VALUES

*INPUT FILE items

*INDEX TEXT 
<p> <a name="citation"></a> <hr noshade>

<p> Cite this publication as:
�My_Authors (2000 onwards).
My_Title:
Descriptions, Illustrations, Identification, and Information Retrieval.
Version: 21st September 2000.
<a href="http://My_URL">
http://My_URL</a>�.
Dallwitz (1980) and
Dallwitz, Paine and Zurcher (1993, 1995, 2000)
should also be cited (see <a href="www/refs.htm"> References</a>).

<p><a href="http://biodiversity.uno.edu/delta/">
<img align=middle border=0 src="www/deltlogo.gif"
>DELTA Home Page</a>

</body>
</html>
