# Supplementary material for: Lytopylus Förster (Hymenoptera, Braconidae, Agathidinae) species from Costa Rica, with an emphasis on specimens reared from caterpillars in Area de Conservación Guanacaste
Source: Zookeys. 2011 Sep 24;(130):379–419. doi: 10.3897/zookeys.130.1569 (PMC3252762; doi:10.3897/zookeys.130.1569)
Supplement: Supplementary material 1 — DELTA data matrix, images, and other files [file ZooKeys-130-379-s001.zip › tonatr]

*SHOW Translate into natural language - RTF, single file for all taxa.

*LISTING FILE tonatr.lst

*OUTPUT DIRECTORY rtf

*PRINT FILE descrip.rtf

*INPUT FILE specs

*TRANSLATE INTO NATURAL LANGUAGE

*INPUT FILE markrtf

*INPUT FILE layout

*INPUT FILE chars

*COMMENT Activate the following two directives if you have characters with
implicit values (see 'Character edit' dialog).

*COMMENT : PRINT COMMENT
\pard\plain\s2\qc\sb500\sa400\keepn\b\f2\fs28\kerning28{} Implicit Attributes
\par\pard\plain\qj\sa300\fs20{}Unless indicated otherwise,
the following attributes are implicit throughout the descriptions,
except where the characters concerned are inapplicable.

*COMMENT : TRANSLATE IMPLICIT VALUES

*PRINT COMMENT 
\par\pard\plain\s2\qc\sb500\sa400\keepn\b\f2\fs28\kerning28{}Descriptions

*INPUT FILE items
