# Supplementary material for: Lytopylus Förster (Hymenoptera, Braconidae, Agathidinae) species from Costa Rica, with an emphasis on specimens reared from caterpillars in Area de Conservación Guanacaste
Source: Zookeys. 2011 Sep 24;(130):379–419. doi: 10.3897/zookeys.130.1569 (PMC3252762; doi:10.3897/zookeys.130.1569)
Supplement: Supplementary material 1 — DELTA data matrix, images, and other files [file ZooKeys-130-379-s001.zip › tonex]

*SHOW Translate into Nexus format.

*COMMENT : HEADING Grass Genera #TIME #DATE

*LISTING FILE tonex.lst

*PRINT FILE tonex.prt

*INPUT FILE specs

*TRANSLATE INTO NEXUS FORMAT

*PRINT CHARACTER LIST

*OMIT TYPESETTING MARKS

*COMMENT : EXCLUDE CHARACTERS 78-86

*COMMENT Specify how numeric characters are to be converted into multistate
characters by dividing into ranges.

*COMMENT : KEY STATES
3,~199/200-499/500~ 7,1-3/4-6/7 8,~4.9/5~ 26,~14.9/15~ 38,~1/2/3~ 41,~1/2~
44,1/2~ 48,1/2-5/6~ 54,~1/2-7/8~ 60,~2/3/4~ 62,1/2/3~ 64,1-2/3

*INPUT FILE chars

*OUTPUT FILE nexdata

*INPUT FILE items

*OUTPUT PARAMETERS 
#NEXUS
#DATA
#DIMENSIONS
#HEADING
#FORMAT
#CHARLABELS
#STATELABELS
#MATRIX
#END
#ASSUMPTIONS
OPTIONS DEFTYPE=unord PolyTCount=MINSTEPS;
#TYPESET
#WTSET
#END
