# Supplementary material for: Lytopylus Förster (Hymenoptera, Braconidae, Agathidinae) species from Costa Rica, with an emphasis on specimens reared from caterpillars in Area de Conservación Guanacaste
Source: Zookeys. 2011 Sep 24;(130):379–419. doi: 10.3897/zookeys.130.1569 (PMC3252762; doi:10.3897/zookeys.130.1569)
Supplement: Supplementary material 1 — DELTA data matrix, images, and other files [file ZooKeys-130-379-s001.zip › toolbar.inp]

*COMMENT ~ Intkey toolbar.

*DEFINE BUTTON CLEAR

*DEFINE BUTTON intros.bmp
"CONTENTS contents.ind"
"Introduction and references"
"This button allows you to display an introduction to the package, or a list
of references."
