# Supplementary material for: Lytopylus Förster (Hymenoptera, Braconidae, Agathidinae) species from Costa Rica, with an emphasis on specimens reared from caterpillars in Area de Conservación Guanacaste
Source: Zookeys. 2011 Sep 24;(130):379–419. doi: 10.3897/zookeys.130.1569 (PMC3252762; doi:10.3897/zookeys.130.1569)
Supplement: Supplementary material 2 — DELTA data matrix, images, and other files [file ZooKeys-130-379-s002.zip]

Archive with 78 entries (77 files):
- toolbar.inp
- Lytopylus images/
- Lytopylus images/flavicalcar1A.jpg
- Lytopylus images/flavicalcar2A.jpg
- Lytopylus images/key1.jpg
- Lytopylus images/key10a.jpg
- Lytopylus images/key11a.jpg
- Lytopylus images/key2.jpg
- Lytopylus images/key3notauli.jpg
- Lytopylus images/key4a.jpg
- Lytopylus images/key4b.jpg
- Lytopylus images/key5
- Lytopylus images/key5a
- Lytopylus images/key8coxa.jpg
- Lytopylus images/key8femur.jpg
- Lytopylus images/key9a.jpg
- Lytopylus images/lathaball5x5.jpg
- Lytopylus images/lat_hab_all.jpg
- Lytopylus images/macadamaie_plate_1A.jpg
- Lytopylus images/macadamaie_plate_2A.jpg
- Lytopylus images/plate_1A.jpg
- Lytopylus images/plate_2A.jpg
- Lytopylus images/PP final.jpg
- Lytopylus images/sp10_plate_1A.jpg
- Lytopylus images/sp10_plate_2A.jpg
- Lytopylus images/sp12_plate_1A.jpg
- Lytopylus images/sp12_plate_2A.jpg
- Lytopylus images/sp13_plate_1A.jpg
- Lytopylus images/sp13_plate_2A.jpg
- Lytopylus images/sp2_plate_1A.jpg
- Lytopylus images/sp2_plate_2A.jpg
- Lytopylus images/sp3_plate_1A.jpg
- Lytopylus images/sp3_plate_2A.jpg
- Lytopylus images/sp5newplate_1A.jpg
- Lytopylus images/sp5newplate_2A.jpg
- Lytopylus images/sp5_plate_1A.jpg
- Lytopylus images/sp5_plate_2A.jpg
- Lytopylus images/sp6_plate_1A.jpg
- Lytopylus images/sp6_plate_2A.jpg
- Lytopylus images/sp9_plate_1A.jpg
- Lytopylus images/sp9_plate_2A.jpg
- Lytopylus images/sp_1D_long_plate_1A.jpg
- Lytopylus images/sp_1D_long_plate_2A.jpg
- Lytopylus images/sp_1Z_short_plate_1A.jpg
- Lytopylus images/sp_1Z_short_plate_2A.jpg
- chars
- cimages
- cnotes
- CONTENTS.IND
- DeltaApp.ini
- description.dlt
- dist
- headc
- ichars
- iitems
- INTKEY.INI
- intkey.ink
- intro.txt
- items
- key5
- key5a
- layout
- markhtm
- markrtf
- ofiles
- ofonts
- printch
- printcr
- specs
- timages
- todis
- toint
- toint.lst
- tokey
- tonath
- tonatr
- tonatsr
- tonex
