# Supplementary material for: Lytopylus Förster (Hymenoptera, Braconidae, Agathidinae) species from Costa Rica, with an emphasis on specimens reared from caterpillars in Area de Conservación Guanacaste
Source: Zookeys. 2011 Sep 24;(130):379–419. doi: 10.3897/zookeys.130.1569 (PMC3252762; doi:10.3897/zookeys.130.1569)
Supplement: Supplementary material 2 — DELTA data matrix, images, and other files [file ZooKeys-130-379-s002.zip › DeltaApp.ini]

[MRU]
Count=4
MRU0=U:\steph\Lytopylus\lytopylus delta\lytopylus.dlt
MRU1=U:\steph\Lytopylus\lytopylus delta\description.dlt
MRU2=C:\Documents and Settings\msharkey.SHARKEYFLAGSHIP\Desktop\research\janzen\Lytopylus\New Folder\lytopylus.dlt
MRU3=
MRU4=
